# Supplementary material for: Dimethyl 2,6-dimethyl-4-phenyl­pyridine-3,5-dicarboxyl­ate
Source: Acta Crystallogr Sect E Struct Rep Online. 2011 Nov 30;67(Pt 12):o3481. doi: 10.1107/S1600536811049865 (PMC3239105; doi:10.1107/S1600536811049865)
Supplement: Supplementary file 1 [file e-67-o3481-sup1.cif]

##############################################################################
#                                                                            #
# This CIF contains the data in a paper accepted for publication in          #
# Acta Crystallographica Section E. It conforms to the requirements of       #
# Notes for Authors for Acta Crystallographica Section E, and has been       #
# peer reviewed under the auspices of the IUCr Commission on Journals.       #
#                                                                            #
# Full details of the Crystallographic Information File format               #
# are given in the paper "The Crystallographic Information File (CIF):       #
# a New Standard Archive File for Crystallography" by S. R. Hall, F. H.      #
# Allen and I. D. Brown [Acta Cryst. (1991), A47, 655-685].                  #
#                                                                            #
# The current version of the core CIF dictionary is obtainable from          #
# ftp://ftp.iucr.org/pub/cif_core.dic.                                       #
#                                                                            #
# Software is freely available for graphical display of the structure(s)     #
# in this CIF. For information consult the CIF software page                 #
# http://www.iucr.org/resources/cif/software.                                #
#                                                                            #
# This file may be used for bona fide research purposes within the           #
# scientific community so long as proper attribution is given to the journal # 
# article from which it was obtained.                                        #
#                                                                            #
##############################################################################
data_global
_audit_creation_method     'WinGX routine CIF_UPDATE'
_audit_conform_dict_name     cif_core.dic
_audit_conform_dict_version     2.4
_journal_data_validation_number     ?
_journal_date_recd_electronic     2011-11-14
_journal_date_accepted     2011-11-21
_journal_name_full     'Acta Crystallographica, Section E'
_journal_year     2011
_journal_volume     67
_journal_issue     12
_journal_page_first     o3481
_journal_page_last     o3481
_journal_paper_category     QO
_journal_paper_doi     10.1107/S1600536811049865
_journal_coeditor_code     FK2046
_publ_contact_author_name     'Muller, Theunis. J.'
_publ_contact_author_address
;Department of Chemistry
University of the Free State
PO Box 339
Bloemfontein 9300
South Africa
;
_publ_contact_author_email     'muller.theunis@gmail.com'
_publ_contact_author_fax     '+27-51-4446384'
_publ_contact_author_phone     '+27-51-401-7035'
_publ_section_title
;
Dimethyl 2,6-dimethyl-4-phenylpyridine-3,5-dicarboxylate
;
loop_
    _publ_author_name
    _publ_author_address
    'Gohain, Mukut'
;
Department of Chemistry
University of the Free State
PO Box 339
Bloemfontein 9300
South Africa
;
    'Muller, Theunis J.'
;
Department of Chemistry
University of the Free State
PO Box 339
Bloemfontein 9300
South Africa
;
    'Bezuidenhoudt, Barend C.B.'
;
Department of Chemistry
University of the Free State
PO Box 339
Bloemfontein 9300
South Africa
;
data_I
_audit_creation_method     'WinGX routine CIF_UPDATE'
_chemical_name_systematic
;
Dimethyl 2,6-dimethyl-4-phenylpyridine-3,5-dicarboxylate
;
_chemical_formula_moiety     'C17 H17 N O4'
_chemical_formula_sum     'C17 H17 N O4'
_chemical_formula_iupac     'C17 H17 N O4'
_chemical_formula_weight     299.32
_space_group_crystal_system     monoclinic
_space_group_name_H-M_alt     'P 21/c'
_space_group_name_Hall     '-P 2ybc'
loop_
    _space_group_symop_operation_xyz
    'x, y, z'
    '-x, y+1/2, -z+1/2'
    '-x, -y, -z'
    'x, -y-1/2, z-1/2'
_cell_length_a     16.0732(4)
_cell_length_b     7.2497(2)
_cell_length_c     13.1339(3)
_cell_angle_alpha     90
_cell_angle_beta     91.0030(10)
_cell_angle_gamma     90
_cell_volume     1530.20(7)
_cell_formula_units_Z     4
_cell_measurement_reflns_used     6764
_cell_measurement_theta_min     3.08
_cell_measurement_theta_max     28.19
_cell_measurement_temperature     100(2)
_exptl_crystal_description     Plate
_exptl_crystal_colour     colourless
_exptl_crystal_size_max     0.42
_exptl_crystal_size_mid     0.36
_exptl_crystal_size_min     0.18
_exptl_crystal_density_diffrn     1.299
_exptl_crystal_density_method     'not measured'
_exptl_crystal_F_000     632
_exptl_absorpt_coefficient_mu     0.093
_exptl_absorpt_correction_type     multi-scan
_exptl_absorpt_process_details     '(SADABS; Sheldrick, 2004)'
_exptl_absorpt_correction_T_min     0.9620
_exptl_absorpt_correction_T_max     0.9835
_exptl_special_details
;
The intensity data was collected on a Bruker X8 ApexII 4 K Kappa CCD
diffractometer using an exposure time of 10 s/frame. A total of 1659 frames
were collected with a frame width of 0.5\% covering up to \q = 28.26\% with
99.9% completeness accomplished.
;
_diffrn_ambient_temperature     100(2)
_diffrn_radiation_type     MoK\a
_diffrn_radiation_wavelength     0.71073
_diffrn_radiation_monochromator     graphite
_diffrn_measurement_device_type     'Bruker APEXII CCD'
_diffrn_measurement_method     '\f and \w scans'
_diffrn_reflns_number     26541
_diffrn_reflns_av_R_equivalents     0.0361
_diffrn_reflns_theta_min     1.27
_diffrn_reflns_theta_max     28.26
_diffrn_reflns_theta_full     28.26
_diffrn_measured_fraction_theta_max     0.999
_diffrn_measured_fraction_theta_full     0.999
_diffrn_reflns_limit_h_min     -19
_diffrn_reflns_limit_h_max     21
_diffrn_reflns_limit_k_min     -9
_diffrn_reflns_limit_k_max     9
_diffrn_reflns_limit_l_min     -17
_diffrn_reflns_limit_l_max     16
_refine_special_details
;
Refinement of <i>F</i>^2^ against ALL reflections. The weighted <i>R</i>-factor
<i>wR</i> and goodness of fit <i>S</i> are based on <i>F</i>^2^, conventional
<i>R</i>-factors <i>R</i> are based on <i>F</i>, with <i>F</i> set to zero for
negative <i>F</i>^2^. The threshold expression of <i>F</i>^2^ >
2\s(<i>F</i>^2^) is used only for calculating <i>R</i>-factors(gt) <i>etc</i>.
and is not relevant to the choice of reflections for refinement.
<i>R</i>-factors based on <i>F</i>^2^ are statistically about twice as large
as those based on <i>F</i>, and <i>R</i>- factors based on ALL data will be
even larger.
;
_reflns_number_total     3782
_reflns_number_gt     3132
_reflns_threshold_expression     >2\s(I)
_refine_ls_structure_factor_coef     Fsqd
_refine_ls_matrix_type     full
_refine_ls_R_factor_all     0.0508
_refine_ls_R_factor_gt     0.0416
_refine_ls_wR_factor_ref     0.1143
_refine_ls_goodness_of_fit_ref     1.054
_refine_ls_restrained_S_all     1.054
_refine_ls_number_reflns     3782
_refine_ls_number_parameters     203
_refine_ls_number_restraints     0
_refine_ls_hydrogen_treatment     constr
_refine_ls_weighting_scheme     calc
_refine_ls_weighting_details
         'calc w=1/[\s^2^(Fo^2^)+(0.0581P)^2^+0.5155P] where P=(Fo^2^+2Fc^2^)/3'
_atom_sites_solution_hydrogens     'geom and difmap'
_atom_sites_solution_primary     direct
_atom_sites_solution_secondary     difmap
_refine_ls_shift/su_max     0.001
_refine_ls_shift/su_mean     0.000
_refine_diff_density_max     0.308
_refine_diff_density_min     -0.253
_refine_ls_extinction_method     none
loop_
    _atom_type_symbol
    _atom_type_description
    _atom_type_scat_dispersion_real
    _atom_type_scat_dispersion_imag
    _atom_type_scat_source
    C C 0.0033 0.0016 'International Tables Vol C Tables 4.2.6.8 and 6.1.1.4'
    H H 0 0 'International Tables Vol C Tables 4.2.6.8 and 6.1.1.4'
    N N 0.0061 0.0033 'International Tables Vol C Tables 4.2.6.8 and 6.1.1.4'
    O O 0.0106 0.006 'International Tables Vol C Tables 4.2.6.8 and 6.1.1.4'
_computing_data_collection     'APEX2 (Bruker, 2008)'
_computing_cell_refinement     'SAINT-Plus (Bruker, 2008)'
_computing_data_reduction     'SAINT-Plus (Bruker, 2008)'
_computing_structure_solution     'SHELXS97 (Sheldrick, 2008)'
_computing_structure_refinement     'SHELXL97 (Sheldrick, 2008)'
_computing_molecular_graphics     'DIAMOND (Brandenburg & Putz, 2005)'
_computing_publication_material     'WinGX (Farrugia, 1999)'
loop_
    _atom_site_type_symbol
    _atom_site_label
    _atom_site_fract_x
    _atom_site_fract_y
    _atom_site_fract_z
    _atom_site_U_iso_or_equiv
    _atom_site_adp_type
    _atom_site_calc_flag
    _atom_site_refinement_flags
    _atom_site_occupancy
    _atom_site_disorder_assembly
    _atom_site_disorder_group
    C C1 0.31920(7) -0.26904(16) 0.51421(9) 0.0155(2) Uani d . 1 . .
    C C2 0.32461(7) -0.11146(15) 0.57614(9) 0.0143(2) Uani d . 1 . .
    C C3 0.25177(7) -0.02892(15) 0.61091(8) 0.0135(2) Uani d . 1 . .
    C C4 0.17589(7) -0.11187(15) 0.58352(9) 0.0143(2) Uani d . 1 . .
    C C5 0.17515(7) -0.27106(16) 0.52304(9) 0.0151(2) Uani d . 1 . .
    C C6 0.39463(8) -0.36532(18) 0.47394(11) 0.0233(3) Uani d . 1 . .
    H H6A 0.4141 -0.4576 0.5234 0.035 Uiso calc R 1 . .
    H H6B 0.4388 -0.2748 0.4627 0.035 Uiso calc R 1 . .
    H H6C 0.3802 -0.4263 0.4094 0.035 Uiso calc R 1 . .
    C C7 0.09654(8) -0.37102(17) 0.49311(10) 0.0209(3) Uani d . 1 . .
    H H7A 0.1002 -0.413 0.4224 0.031 Uiso calc R 1 . .
    H H7B 0.049 -0.2875 0.4995 0.031 Uiso calc R 1 . .
    H H7C 0.0892 -0.4777 0.5379 0.031 Uiso calc R 1 . .
    C C8 0.25268(7) 0.13135(15) 0.68224(9) 0.0140(2) Uani d . 1 . .
    C C9 0.27156(7) 0.30990(16) 0.65095(9) 0.0176(2) Uani d . 1 . .
    H H9 0.2869 0.3325 0.5826 0.021 Uiso calc R 1 . .
    C C10 0.26785(8) 0.45503(16) 0.71995(9) 0.0196(3) Uani d . 1 . .
    H H10 0.28 0.5769 0.6982 0.023 Uiso calc R 1 . .
    C C11 0.24653(7) 0.42316(17) 0.82023(9) 0.0188(3) Uani d . 1 . .
    H H11 0.2441 0.5229 0.867 0.023 Uiso calc R 1 . .
    C C12 0.22882(8) 0.24556(18) 0.85221(9) 0.0213(3) Uani d . 1 . .
    H H12 0.2148 0.2232 0.9211 0.026 Uiso calc R 1 . .
    C C13 0.23166(8) 0.10024(17) 0.78347(9) 0.0188(3) Uani d . 1 . .
    H H13 0.2192 -0.0213 0.8055 0.023 Uiso calc R 1 . .
    C C14 0.09598(7) -0.02242(16) 0.61348(9) 0.0168(2) Uani d . 1 . .
    C C15 -0.02859(8) -0.0577(2) 0.70350(13) 0.0324(3) Uani d . 1 . .
    H H15A -0.0238 0.0649 0.7345 0.049 Uiso calc R 1 . .
    H H15B -0.0548 -0.1425 0.7514 0.049 Uiso calc R 1 . .
    H H15C -0.0627 -0.0498 0.6411 0.049 Uiso calc R 1 . .
    C C16 0.40794(7) -0.03409(16) 0.60534(9) 0.0163(2) Uani d . 1 . .
    C C17 0.53414(8) -0.0953(2) 0.69408(12) 0.0314(3) Uani d . 1 . .
    H H17A 0.568 -0.0971 0.6327 0.047 Uiso calc R 1 . .
    H H17B 0.5573 -0.1822 0.7442 0.047 Uiso calc R 1 . .
    H H17C 0.5344 0.0293 0.723 0.047 Uiso calc R 1 . .
    N N1 0.24576(6) -0.34462(13) 0.48819(7) 0.0154(2) Uani d . 1 . .
    O O1 0.07254(6) 0.12423(12) 0.58103(8) 0.0250(2) Uani d . 1 . .
    O O2 0.05370(6) -0.12553(12) 0.67903(7) 0.0227(2) Uani d . 1 . .
    O O3 0.43443(6) 0.11142(12) 0.57660(8) 0.0236(2) Uani d . 1 . .
    O O4 0.44906(6) -0.14856(13) 0.66776(7) 0.0255(2) Uani d . 1 . .
loop_
    _atom_site_aniso_label
    _atom_site_aniso_U_11
    _atom_site_aniso_U_22
    _atom_site_aniso_U_33
    _atom_site_aniso_U_12
    _atom_site_aniso_U_13
    _atom_site_aniso_U_23
    C1 0.0148(5) 0.0143(5) 0.0174(5) -0.0007(4) 0.0027(4) 0.0020(4)
    C2 0.0138(5) 0.0132(5) 0.0159(5) -0.0015(4) 0.0001(4) 0.0024(4)
    C3 0.0154(5) 0.0111(5) 0.0139(5) -0.0003(4) 0.0003(4) 0.0026(4)
    C4 0.0141(5) 0.0131(5) 0.0158(5) 0.0002(4) 0.0002(4) 0.0020(4)
    C5 0.0150(5) 0.0136(5) 0.0166(5) -0.0012(4) -0.0008(4) 0.0017(4)
    C6 0.0168(6) 0.0202(6) 0.0331(7) -0.0010(5) 0.0066(5) -0.0062(5)
    C7 0.0157(6) 0.0183(6) 0.0286(7) -0.0023(5) -0.0019(5) -0.0055(5)
    C8 0.0126(5) 0.0137(5) 0.0157(5) -0.0002(4) -0.0015(4) -0.0002(4)
    C9 0.0213(6) 0.0154(6) 0.0162(5) -0.0018(4) 0.0009(4) 0.0014(4)
    C10 0.0232(6) 0.0131(5) 0.0223(6) -0.0020(5) -0.0023(5) 0.0001(5)
    C11 0.0183(6) 0.0181(6) 0.0197(6) 0.0012(4) -0.0024(5) -0.0056(4)
    C12 0.0261(6) 0.0228(6) 0.0151(5) -0.0013(5) 0.0012(5) -0.0001(5)
    C13 0.0232(6) 0.0153(5) 0.0179(6) -0.0022(5) 0.0001(5) 0.0024(4)
    C14 0.0142(5) 0.0155(5) 0.0207(6) -0.0016(4) -0.0015(4) -0.0030(4)
    C15 0.0200(7) 0.0269(7) 0.0508(9) 0.0028(5) 0.0155(6) 0.0014(6)
    C16 0.0135(5) 0.0167(6) 0.0189(6) 0.0001(4) 0.0020(4) -0.0020(4)
    C17 0.0180(6) 0.0337(8) 0.0422(8) -0.0033(5) -0.0109(6) 0.0044(6)
    N1 0.0169(5) 0.0133(5) 0.0160(5) -0.0006(4) 0.0007(4) 0.0009(4)
    O1 0.0198(5) 0.0183(4) 0.0368(5) 0.0049(3) 0.0015(4) 0.0042(4)
    O2 0.0173(4) 0.0203(4) 0.0308(5) 0.0013(3) 0.0084(4) 0.0020(4)
    O3 0.0174(4) 0.0173(4) 0.0361(5) -0.0043(3) 0.0001(4) 0.0031(4)
    O4 0.0178(4) 0.0254(5) 0.0330(5) -0.0043(4) -0.0084(4) 0.0081(4)
_geom_special_details
;
All s.u.'s (except the s.u. in the dihedral angle between two l.s. planes) are
estimated using the full covariance matrix. The cell s.u.'s are taken into
account individually in the estimation of s.u.'s in distances, angles and
torsion angles; correlations between s.u.'s in cell parameters are only used
when they are defined by crystal symmetry. An approximate (isotropic)
treatment of cell s.u.'s is used for estimating s.u.'s involving l.s. planes.
;
loop_
    _geom_bond_atom_site_label_1
    _geom_bond_atom_site_label_2
    _geom_bond_site_symmetry_2
    _geom_bond_distance
    _geom_bond_publ_flag
    C1 N1 . 1.3402(15) ?
    C1 C2 . 1.4042(16) ?
    C1 C6 . 1.5032(16) ?
    C2 C3 . 1.3986(15) ?
    C2 C16 . 1.4958(16) ?
    C3 C4 . 1.4011(15) ?
    C3 C8 . 1.4924(15) ?
    C4 C5 . 1.4009(16) ?
    C4 C14 . 1.4977(16) ?
    C5 N1 . 1.3417(15) ?
    C5 C7 . 1.5030(16) ?
    C6 H6A . 0.98 ?
    C6 H6B . 0.98 ?
    C6 H6C . 0.98 ?
    C7 H7A . 0.98 ?
    C7 H7B . 0.98 ?
    C7 H7C . 0.98 ?
    C8 C9 . 1.3932(16) ?
    C8 C13 . 1.3959(16) ?
    C9 C10 . 1.3906(17) ?
    C9 H9 . 0.95 ?
    C10 C11 . 1.3861(17) ?
    C10 H10 . 0.95 ?
    C11 C12 . 1.3854(18) ?
    C11 H11 . 0.95 ?
    C12 C13 . 1.3887(17) ?
    C12 H12 . 0.95 ?
    C13 H13 . 0.95 ?
    C14 O1 . 1.2034(15) ?
    C14 O2 . 1.3350(15) ?
    C15 O2 . 1.4524(15) ?
    C15 H15A . 0.98 ?
    C15 H15B . 0.98 ?
    C15 H15C . 0.98 ?
    C16 O3 . 1.2009(15) ?
    C16 O4 . 1.3338(15) ?
    C17 O4 . 1.4568(15) ?
    C17 H17A . 0.98 ?
    C17 H17B . 0.98 ?
    C17 H17C . 0.98 ?
loop_
    _geom_angle_atom_site_label_1
    _geom_angle_atom_site_label_2
    _geom_angle_atom_site_label_3
    _geom_angle_site_symmetry_1
    _geom_angle_site_symmetry_3
    _geom_angle
    _geom_angle_publ_flag
    N1 C1 C2 . . 121.72(10) ?
    N1 C1 C6 . . 115.63(10) ?
    C2 C1 C6 . . 122.64(11) ?
    C3 C2 C1 . . 119.57(10) ?
    C3 C2 C16 . . 120.45(10) ?
    C1 C2 C16 . . 119.98(10) ?
    C2 C3 C4 . . 117.54(10) ?
    C2 C3 C8 . . 122.61(10) ?
    C4 C3 C8 . . 119.62(10) ?
    C5 C4 C3 . . 119.86(10) ?
    C5 C4 C14 . . 120.45(10) ?
    C3 C4 C14 . . 119.57(10) ?
    N1 C5 C4 . . 121.47(10) ?
    N1 C5 C7 . . 115.56(10) ?
    C4 C5 C7 . . 122.97(10) ?
    C1 C6 H6A . . 109.5 ?
    C1 C6 H6B . . 109.5 ?
    H6A C6 H6B . . 109.5 ?
    C1 C6 H6C . . 109.5 ?
    H6A C6 H6C . . 109.5 ?
    H6B C6 H6C . . 109.5 ?
    C5 C7 H7A . . 109.5 ?
    C5 C7 H7B . . 109.5 ?
    H7A C7 H7B . . 109.5 ?
    C5 C7 H7C . . 109.5 ?
    H7A C7 H7C . . 109.5 ?
    H7B C7 H7C . . 109.5 ?
    C9 C8 C13 . . 119.26(11) ?
    C9 C8 C3 . . 122.55(10) ?
    C13 C8 C3 . . 118.18(10) ?
    C10 C9 C8 . . 119.91(11) ?
    C10 C9 H9 . . 120 ?
    C8 C9 H9 . . 120 ?
    C11 C10 C9 . . 120.48(11) ?
    C11 C10 H10 . . 119.8 ?
    C9 C10 H10 . . 119.8 ?
    C12 C11 C10 . . 119.90(11) ?
    C12 C11 H11 . . 120 ?
    C10 C11 H11 . . 120 ?
    C11 C12 C13 . . 119.92(11) ?
    C11 C12 H12 . . 120 ?
    C13 C12 H12 . . 120 ?
    C12 C13 C8 . . 120.52(11) ?
    C12 C13 H13 . . 119.7 ?
    C8 C13 H13 . . 119.7 ?
    O1 C14 O2 . . 124.29(11) ?
    O1 C14 C4 . . 123.65(11) ?
    O2 C14 C4 . . 112.06(10) ?
    O2 C15 H15A . . 109.5 ?
    O2 C15 H15B . . 109.5 ?
    H15A C15 H15B . . 109.5 ?
    O2 C15 H15C . . 109.5 ?
    H15A C15 H15C . . 109.5 ?
    H15B C15 H15C . . 109.5 ?
    O3 C16 O4 . . 124.40(11) ?
    O3 C16 C2 . . 124.73(11) ?
    O4 C16 C2 . . 110.87(10) ?
    O4 C17 H17A . . 109.5 ?
    O4 C17 H17B . . 109.5 ?
    H17A C17 H17B . . 109.5 ?
    O4 C17 H17C . . 109.5 ?
    H17A C17 H17C . . 109.5 ?
    H17B C17 H17C . . 109.5 ?
    C1 N1 C5 . . 119.80(10) ?
    C14 O2 C15 . . 115.40(10) ?
    C16 O4 C17 . . 115.72(10) ?
loop_
    _geom_hbond_atom_site_label_D
    _geom_hbond_atom_site_label_H
    _geom_hbond_atom_site_label_A
    _geom_hbond_site_symmetry_A
    _geom_hbond_distance_DH
    _geom_hbond_distance_HA
    _geom_hbond_distance_DA
    _geom_hbond_angle_DHA
    C6 H6B O3 3_656 0.98 2.42 3.3825(15) 167.1
    C7 H7B O1 3_556 0.98 2.5 3.3826(15) 149.3
    C13 H13 N1 4_556 0.95 2.62 3.2701(16) 126.3
    C15 H15A O2 2_556 0.98 2.56 3.5187(17) 164.5
_iucr_refine_instructions_details
;
TITL 11Tmg2_0ma in P2(1)/c
CELL  0.71073  16.0732   7.2497  13.1339   90.000   91.003   90.000
ZERR     4.00   0.0004   0.0002   0.0003    0.000    0.001    0.000
LATT   1
SYMM  - X, 1/2 + Y, 1/2 - Z
SFAC  C    H    N    O
UNIT  68   68   4    16
MERG   2
OMIT    -4.00 180.00
OMIT     2   0   0
OMIT     0   0   2
EQIV $1 -X+1, -Y, -Z+1
EQIV $2 -X, -Y, -Z+1
EQIV $3 X, -Y-0.5, Z+0.5
EQIV $4 -X, Y+0.5, -Z+1.5
HTAB C6 O3_$1
HTAB C7 O1_$2
HTAB C13 N1_$3
HTAB C15 O2_$4
MPLA 6 N1 C1 C2 C3 C4 C5 C6 C7 C14 C16
MPLA 6 C8 C9 C10 C11 C12 C13
FMAP   2
PLAN   25
SIZE     0.18   0.36   0.42
ACTA
BOND
BOND   $H
L.S.   4
TEMP  -173.00
WGHT    0.058100    0.515500
FVAR       0.20056
C1    1    0.319196   -0.269035    0.514207    11.00000    0.01484    0.01432 =
         0.01744    0.00199    0.00266   -0.00074
C2    1    0.324612   -0.111456    0.576138    11.00000    0.01375    0.01323 =
         0.01594    0.00235    0.00011   -0.00154
C3    1    0.251770   -0.028918    0.610914    11.00000    0.01544    0.01108 =
         0.01394    0.00261    0.00034   -0.00033
C4    1    0.175892   -0.111866    0.583519    11.00000    0.01407    0.01308 =
         0.01582    0.00195    0.00017    0.00022
C5    1    0.175152   -0.271056    0.523041    11.00000    0.01498    0.01359 =
         0.01662    0.00168   -0.00083   -0.00115
C6    1    0.394629   -0.365323    0.473936    11.00000    0.01682    0.02017 =
         0.03312   -0.00615    0.00662   -0.00098
AFIX 137
H6A   2    0.414053   -0.457622    0.523414    11.00000   -1.50000
H6B   2    0.438829   -0.274837    0.462723    11.00000   -1.50000
H6C   2    0.380184   -0.426287    0.409418    11.00000   -1.50000
AFIX   0
C7    1    0.096535   -0.371017    0.493113    11.00000    0.01573    0.01825 =
         0.02861   -0.00547   -0.00188   -0.00234
AFIX 137
H7A   2    0.100207   -0.413025    0.422412    11.00000   -1.50000
H7B   2    0.048966   -0.287516    0.499519    11.00000   -1.50000
H7C   2    0.089173   -0.477689    0.537893    11.00000   -1.50000
AFIX   0
C8    1    0.252683    0.131348    0.682241    11.00000    0.01261    0.01366 =
         0.01574   -0.00018   -0.00149   -0.00016
C9    1    0.271557    0.309902    0.650947    11.00000    0.02127    0.01540 =
         0.01620    0.00141    0.00093   -0.00179
AFIX  43
H9    2    0.286938    0.332482    0.582557    11.00000   -1.20000
AFIX   0
C10   1    0.267852    0.455031    0.719953    11.00000    0.02322    0.01306 =
         0.02231    0.00014   -0.00225   -0.00203
AFIX  43
H10   2    0.280024    0.576908    0.698207    11.00000   -1.20000
AFIX   0
C11   1    0.246529    0.423155    0.820229    11.00000    0.01832    0.01815 =
         0.01972   -0.00561   -0.00243    0.00117
AFIX  43
H11   2    0.244063    0.522944    0.866961    11.00000   -1.20000
AFIX   0
C12   1    0.228820    0.245564    0.852206    11.00000    0.02615    0.02277 =
         0.01514   -0.00013    0.00118   -0.00132
AFIX  43
H12   2    0.214750    0.223226    0.921067    11.00000   -1.20000
AFIX   0
C13   1    0.231660    0.100239    0.783472    11.00000    0.02323    0.01533 =
         0.01786    0.00239    0.00014   -0.00219
AFIX  43
H13   2    0.219198   -0.021309    0.805520    11.00000   -1.20000
AFIX   0
C14   1    0.095975   -0.022424    0.613478    11.00000    0.01420    0.01549 =
         0.02074   -0.00298   -0.00146   -0.00162
C15   1   -0.028590   -0.057705    0.703504    11.00000    0.02004    0.02695 =
         0.05079    0.00139    0.01546    0.00279
AFIX 137
H15A  2   -0.023773    0.064863    0.734519    11.00000   -1.50000
H15B  2   -0.054807   -0.142461    0.751416    11.00000   -1.50000
H15C  2   -0.062714   -0.049752    0.641090    11.00000   -1.50000
AFIX   0
C16   1    0.407935   -0.034088    0.605335    11.00000    0.01348    0.01674 =
         0.01885   -0.00202    0.00198    0.00010
C17   1    0.534144   -0.095275    0.694078    11.00000    0.01800    0.03367 =
         0.04216    0.00442   -0.01088   -0.00332
AFIX 137
H17A  2    0.567970   -0.097103    0.632726    11.00000   -1.50000
H17B  2    0.557341   -0.182191    0.744175    11.00000   -1.50000
H17C  2    0.534358    0.029311    0.723035    11.00000   -1.50000
AFIX   0
N1    3    0.245759   -0.344623    0.488192    11.00000    0.01695    0.01328 =
         0.01605    0.00092    0.00074   -0.00055
O1    4    0.072537    0.124225    0.581030    11.00000    0.01976    0.01831 =
         0.03682    0.00419    0.00146    0.00491
O2    4    0.053701   -0.125531    0.679031    11.00000    0.01726    0.02034 =
         0.03077    0.00200    0.00835    0.00134
O3    4    0.434432    0.111424    0.576604    11.00000    0.01743    0.01726 =
         0.03610    0.00307    0.00011   -0.00427
O4    4    0.449062   -0.148557    0.667763    11.00000    0.01778    0.02542 =
         0.03302    0.00809   -0.00840   -0.00425
HKLF    4
REM  11Tmg2_0ma in P2(1)/c
REM R1 =  0.0416 for   3132 Fo > 4sig(Fo)  and  0.0508 for all   3782 data
REM    203 parameters refined using      0 restraints
END
WGHT      0.0581      0.5155
REM Highest difference peak  0.308,  deepest hole -0.253,  1-sigma level  0.055
Q1    1   0.3577 -0.3092  0.4987  11.00000  0.05    0.31
Q2    1   0.1406 -0.0688  0.6004  11.00000  0.05    0.31
Q3    1   0.3642 -0.0741  0.5920  11.00000  0.05    0.29
Q4    1   0.1381 -0.3164  0.5097  11.00000  0.05    0.29
Q5    1   0.3247 -0.1860  0.5483  11.00000  0.05    0.27
Q6    1   0.1752 -0.1951  0.5558  11.00000  0.05    0.26
Q7    1   0.2909 -0.0768  0.5940  11.00000  0.05    0.25
Q8    1   0.2130 -0.0721  0.5912  11.00000  0.05    0.24
Q9    1   0.2450  0.4316  0.7663  11.00000  0.05    0.24
Q10   1   0.2275  0.1227  0.7249  11.00000  0.05    0.24
Q11   1   0.2752  0.2175  0.6723  11.00000  0.05    0.24
Q12   1   0.2502 -0.4432  0.4755  11.00000  0.05    0.23
Q13   1   0.3879 -0.4736  0.4606  11.00000  0.05    0.23
Q14   1   0.2779  0.3734  0.6964  11.00000  0.05    0.23
Q15   1   0.1104 -0.4734  0.4704  11.00000  0.05    0.23
Q16   1   0.2083 -0.3143  0.5120  11.00000  0.05    0.22
Q17   1   0.2432  0.1759  0.8165  11.00000  0.05    0.22
Q18   1   0.2497  0.0601  0.6440  11.00000  0.05    0.22
Q19   1   0.2406  0.3230  0.8257  11.00000  0.05    0.22
Q20   1   0.2139  0.1855  0.8067  11.00000  0.05    0.22
Q21   1   0.2604  0.1127  0.7362  11.00000  0.05    0.21
Q22   1   0.2135 -0.4740  0.4632  11.00000  0.05    0.18
Q23   1   0.4500 -0.3286  0.4978  11.00000  0.05    0.18
Q24   1   0.2843 -0.3038  0.5001  11.00000  0.05    0.17
Q25   1  -0.0441  0.0596  0.6953  11.00000  0.05    0.16
;
