# Supplementary material for: Dimethyl 2,6-dimethyl-4-phenyl­pyridine-3,5-dicarboxyl­ate
Source: Acta Crystallogr Sect E Struct Rep Online. 2011 Nov 30;67(Pt 12):o3481. doi: 10.1107/S1600536811049865 (PMC3239105; doi:10.1107/S1600536811049865)
Supplement: Supplementary file 2 [file e-67-o3481-Isup2.hkl]

#
# h,k,l, Fc-squared, Fo-squared, sigma(Fo-squared) and status flag
#
data_I
_shelx_title ' 11Tmg2_0ma in P2(1)/c'
_shelx_refln_list_code          4
_shelx_F_calc_maximum      159.64
_exptl_crystal_F_000       632.00
_reflns_d_resolution_high  0.7507
 
loop_
 _symmetry_equiv_pos_as_xyz
 'x, y, z'
 '-x, y+1/2, -z+1/2'
 '-x, -y, -z'
 'x, -y-1/2, z-1/2'
 
_cell_length_a    16.0732
_cell_length_b     7.2497
_cell_length_c    13.1339
_cell_angle_alpha  90.000
_cell_angle_beta   91.003
_cell_angle_gamma  90.000
 
_shelx_F_squared_multiplier     1.000
 
loop_
 _refln_index_h
 _refln_index_k
 _refln_index_l
 _refln_F_squared_calc
 _refln_F_squared_meas
 _refln_F_squared_sigma
 _refln_observed_status
   1   0   0        3.07        0.05      0.08 o
   3   0   0        4.11       -1.68      0.84 o
   4   0   0    11105.29    11149.33     89.31 o
   5   0   0        4.82       -1.89      0.94 o
   6   0   0    25484.45    24390.86    192.58 o
   7   0   0        3.43       -0.71      1.02 o
   8   0   0      905.85      875.58     12.75 o
   9   0   0       57.63       54.23      3.43 o
  10   0   0     2981.52     3308.45     41.42 o
  11   0   0       88.20       96.38      4.47 o
  12   0   0     2195.56     2116.16     26.74 o
  13   0   0      159.97      170.63      6.14 o
  14   0   0     2703.19     2709.53     42.74 o
  15   0   0       24.01       38.33      7.69 o
  16   0   0      157.68      153.54     10.66 o
  17   0   0       19.14       23.03      4.90 o
  18   0   0       10.31        4.57      3.86 o
  19   0   0       15.02        8.69      4.49 o
  20   0   0        0.32        1.74      4.45 o
  21   0   0        2.34        2.03      4.46 o
   2   1   0        9.82        9.28      0.44 o
   3   1   0     4169.17     3887.47     23.27 o
   4   1   0       26.84       25.16      0.89 o
   5   1   0     4882.92     4939.47     29.72 o
   6   1   0       11.86       12.75      0.72 o
   7   1   0     2125.00     2291.22     16.20 o
   8   1   0       55.03       51.96      1.95 o
   9   1   0      591.26      633.14      6.94 o
  10   1   0        5.28        3.07      0.87 o
  11   1   0       22.86       25.33      1.69 o
  12   1   0       18.12       17.25      1.56 o
  13   1   0      551.42      502.75      7.14 o
  14   1   0        4.16        2.73      1.53 o
  15   1   0     1010.05     1020.31     16.87 o
  16   1   0        7.50        8.59      2.32 o
  17   1   0      135.18      128.18      7.98 o
  18   1   0        1.21        1.83      2.72 o
  19   1   0       14.00       11.03      3.32 o
  20   1   0        0.09        3.64      3.02 o
  21   1   0        3.56        1.57      3.29 o
   0   2   0     1306.11     1071.45      9.68 o
   1   2   0      114.15      110.82      1.17 o
   2   2   0     1217.27     1108.28      7.11 o
   3   2   0      138.80      140.87      1.82 o
   4   2   0       20.52       28.00      1.05 o
   5   2   0        5.75        4.01      0.59 o
   6   2   0     1871.50     1897.20     15.26 o
   7   2   0       26.22       27.30      1.32 o
   8   2   0      685.27      765.28      7.74 o
   9   2   0       11.64       10.40      1.06 o
  10   2   0        4.90        3.93      0.89 o
  11   2   0       15.31       13.26      1.34 o
  12   2   0       93.52       88.65      3.51 o
  13   2   0      137.43      133.41      4.76 o
  14   2   0       41.40       38.72      3.22 o
  15   2   0        6.73        6.47      2.17 o
  16   2   0       95.26      101.55      6.36 o
  17   2   0       11.74        8.51      3.43 o
  18   2   0      258.58      273.06     11.20 o
  19   2   0        6.10        7.61      3.40 o
  20   2   0      128.98      150.99      8.60 o
   1   3   0       15.12       14.35      0.58 o
   2   3   0       36.20       38.87      1.09 o
   3   3   0      157.28      158.30      1.97 o
   4   3   0       68.48       69.03      1.63 o
   5   3   0     1020.14     1033.16      9.09 o
   6   3   0      227.95      245.16      3.76 o
   7   3   0      413.43      391.32      5.71 o
   8   3   0        0.07        0.44      0.77 o
   9   3   0      286.14      288.36      4.98 o
  10   3   0        0.77        0.47      0.85 o
  11   3   0      236.84      263.24      7.02 o
  12   3   0       30.09       29.31      2.28 o
  13   3   0        2.35       -0.59      1.38 o
  14   3   0       68.09       65.42      4.15 o
  15   3   0        0.82        1.58      2.05 o
  16   3   0       12.38        9.29      3.39 o
  17   3   0      448.48      466.03     12.53 o
  18   3   0        2.57        2.67      2.84 o
  19   3   0       11.56       10.17      3.81 o
  20   3   0        1.28        4.52      3.85 o
   0   4   0     5695.22     5877.76     48.42 o
   1   4   0       21.75       20.20      0.92 o
   2   4   0     1395.29     1369.44     10.79 o
   3   4   0        8.64        6.52      0.67 o
   4   4   0       28.03       39.72      1.38 o
   5   4   0       16.51       19.49      1.18 o
   6   4   0     1276.25     1282.50     11.80 o
   7   4   0       77.84       88.06      2.89 o
   8   4   0      619.24      603.35      8.05 o
   9   4   0        1.21        0.80      0.93 o
  10   4   0      954.44      987.27     10.78 o
  11   4   0       28.46       23.93      1.85 o
  12   4   0        2.27        1.86      1.34 o
  13   4   0      107.59      113.73      6.68 o
  14   4   0       21.18       11.64      2.45 o
  15   4   0       12.15        9.25      2.75 o
  16   4   0      293.61      304.16     10.53 o
  17   4   0        0.08        1.05      2.67 o
  18   4   0       48.03       53.26      4.66 o
  19   4   0       58.17       64.28      5.45 o
   1   5   0       56.33       39.95      1.49 o
   2   5   0        0.79       -0.12      0.59 o
   3   5   0       23.76       14.47      1.49 o
   4   5   0       13.82       14.63      1.34 o
   5   5   0      538.84      541.41      6.53 o
   6   5   0       91.60       85.48      2.37 o
   7   5   0        9.78        8.83      1.13 o
   8   5   0       13.41       11.63      1.52 o
   9   5   0      653.40      652.06     13.72 o
  10   5   0       44.11       46.30      2.89 o
  11   5   0       62.45       55.13      3.42 o
  12   5   0        0.53        1.40      1.71 o
  13   5   0       48.55       42.97      3.94 o
  14   5   0       56.58       54.10      5.80 o
  15   5   0       60.91       68.77      6.65 o
  16   5   0        0.79        1.74      2.81 o
  17   5   0      200.88      219.14     10.28 o
  18   5   0       12.44        8.74      4.18 o
   0   6   0      198.05      196.42      4.84 o
   1   6   0        1.67        1.64      0.89 o
   2   6   0       64.29       72.90      2.77 o
   3   6   0        8.84        8.55      1.28 o
   4   6   0       30.07       34.16      2.26 o
   5   6   0       88.06       89.25      3.14 o
   6   6   0      432.84      449.33      7.21 o
   7   6   0       31.09       27.02      2.17 o
   8   6   0      183.24      184.95      5.96 o
   9   6   0       56.61       53.39      6.01 o
  10   6   0        7.70        6.22      2.13 o
  11   6   0      178.00      182.37     10.10 o
  12   6   0        0.29        0.59      1.92 o
  13   6   0       43.10       38.86      5.70 o
  14   6   0       14.90        9.81      3.11 o
  15   6   0       64.14       65.01      6.28 o
  16   6   0        7.56        5.55      3.50 o
   1   7   0       14.32       24.17      2.83 o
   2   7   0       14.21       11.00      2.19 o
   3   7   0       26.47       28.53      2.84 o
   4   7   0      518.82      509.12     10.90 o
   5   7   0     1025.22     1011.06     16.77 o
   6   7   0        1.41        1.73      1.56 o
   7   7   0      816.86      846.64     13.77 o
   8   7   0      425.05      439.69     10.94 o
   9   7   0       72.82       77.92      5.16 o
  10   7   0      170.53      156.27      8.84 o
  11   7   0      124.87      118.18      6.25 o
  12   7   0      114.06      114.70      6.72 o
  13   7   0       10.39        8.49      2.84 o
  14   7   0      149.02      143.11      8.29 o
   0   8   0     1163.13     1137.85     53.82 o
   1   8   0       24.70       19.63      3.87 o
   2   8   0       16.74       14.87      3.25 o
   3   8   0       32.79       34.38      4.17 o
   4   8   0      162.51      176.45     12.20 o
   5   8   0        0.08        0.39      2.17 o
   6   8   0       70.03       68.11      5.72 o
   7   8   0      195.08      207.29     11.63 o
   8   8   0      384.26      420.07     13.83 o
   9   8   0       52.20       47.20      5.50 o
  10   8   0        0.11       -0.84      2.71 o
  11   8   0       19.80       15.26      4.51 o
   1   9   0      360.62      340.35     11.91 o
   2   9   0       12.59       10.80      3.36 o
   3   9   0       60.73       69.14      6.35 o
   4   9   0        5.47        2.01      2.93 o
   5   9   0      121.98      122.37      8.23 o
   6   9   0       12.07       12.75      4.43 o
   7   9   0       50.88       48.41      5.47 o
 -21   1   1       18.71       17.80      4.20 o
 -20   1   1       21.31       21.63      4.09 o
 -19   1   1        1.30       -0.17      2.55 o
 -18   1   1        7.20        6.67      2.82 o
 -17   1   1        0.03        3.29      2.38 o
 -16   1   1        6.95        4.28      2.18 o
 -15   1   1      121.99      116.96      6.21 o
 -14   1   1       14.37       14.29      2.41 o
 -13   1   1       30.00       26.17      2.31 o
 -12   1   1        4.81        4.81      1.02 o
 -11   1   1      619.84      629.56      7.01 o
 -10   1   1      168.25      162.86      3.64 o
  -9   1   1      557.63      601.79      6.31 o
  -8   1   1     3592.43     3780.42     26.56 o
  -7   1   1       79.39       96.66      2.30 o
  -6   1   1        2.08        5.18      0.59 o
  -5   1   1       44.11       36.91      1.20 o
  -4   1   1       35.25       38.13      1.04 o
  -3   1   1     1308.95     1266.04     10.78 o
  -2   1   1     2259.43     2143.12     16.02 o
  -1   1   1     1183.44      986.37     80.41 o
   0   1   1     7839.60     4793.48    332.82 o
   1   1   1     1815.31     1500.82     51.06 o
   2   1   1      483.39      453.36      3.17 o
   3   1   1     2394.23     2299.79     13.13 o
   4   1   1      635.53      607.71      4.45 o
   5   1   1       43.55       46.61      1.19 o
   6   1   1     1162.77     1091.67      8.37 o
   7   1   1      354.70      420.24      4.69 o
   8   1   1      395.39      471.32      5.94 o
   9   1   1     1372.46     1415.68     13.10 o
  10   1   1     1078.83     1088.23     11.08 o
  11   1   1      720.63      764.26      9.31 o
  12   1   1      741.02      744.97      9.53 o
  13   1   1        0.03       -0.03      1.15 o
  14   1   1       78.01       61.33      3.86 o
  15   1   1      168.13      157.55      7.61 o
  16   1   1      322.42      320.44      9.21 o
  17   1   1        0.88       -1.25      2.16 o
  18   1   1       41.63       32.50      4.55 o
  19   1   1        0.73        5.78      3.27 o
  20   1   1        0.81       -1.52      2.99 o
  21   1   1      135.58      141.03     13.78 o
 -20   2   1       16.77       13.01      3.67 o
 -19   2   1        7.57        6.37      3.00 o
 -18   2   1       41.60       40.70      4.74 o
 -17   2   1      149.43      151.56      8.02 o
 -16   2   1       12.65        8.48      2.65 o
 -15   2   1      158.84      163.93      7.14 o
 -14   2   1       62.36       56.52      3.77 o
 -13   2   1        1.41        0.79      1.23 o
 -12   2   1      329.68      357.97      6.24 o
 -11   2   1        0.83       -0.30      0.88 o
 -10   2   1      383.09      406.26      5.85 o
  -9   2   1      349.83      335.70      4.97 o
  -8   2   1      861.09      913.12      9.17 o
  -7   2   1     1062.12     1158.80     11.06 o
  -6   2   1      100.04      112.19      2.89 o
  -5   2   1     1031.23     1147.15     10.30 o
  -4   2   1      181.15      179.45      3.17 o
  -3   2   1     2873.76     2883.87     22.49 o
  -2   2   1     1645.42     1563.20     11.39 o
  -1   2   1      330.84      316.24      2.70 o
   0   2   1     6703.94     6334.87     32.26 o
   1   2   1     1385.84     1314.99      7.69 o
   2   2   1      974.12      908.78      5.71 o
   3   2   1     1318.89     1365.88      8.43 o
   4   2   1      333.74      334.99      3.31 o
   5   2   1     2656.67     2835.63     19.35 o
   6   2   1        6.79        8.21      0.74 o
   7   2   1     3317.10     3488.16     24.53 o
   8   2   1       42.68       50.54      1.97 o
   9   2   1       84.50      107.92      2.98 o
  10   2   1      249.84      278.80      4.82 o
  11   2   1      409.20      455.19      6.98 o
  12   2   1      188.60      200.11      4.98 o
  13   2   1      218.88      221.10      5.78 o
  14   2   1     1162.57     1125.14     16.53 o
  15   2   1       64.94       60.06      6.45 o
  16   2   1       66.07       51.01      4.73 o
  17   2   1      189.05      170.36      8.56 o
  18   2   1       36.26       39.17      4.67 o
  19   2   1      125.41      130.49      8.73 o
  20   2   1      149.09      163.31     10.17 o
 -20   3   1      178.20      242.97     13.17 o
 -19   3   1       25.95       35.29      5.60 o
 -18   3   1       98.89      131.51     10.12 o
 -17   3   1        6.27        2.42      2.52 o
 -16   3   1      210.46      217.78     10.95 o
 -15   3   1       86.02       87.74      5.32 o
 -14   3   1      656.45      613.68     14.59 o
 -13   3   1       71.54       62.77      3.29 o
 -12   3   1      230.63      209.51      5.22 o
 -11   3   1      139.59      137.06      3.90 o
 -10   3   1      229.58      197.58      4.50 o
  -9   3   1      239.04      244.03      6.19 o
  -8   3   1     1805.36     1828.17     17.33 o
  -7   3   1      412.69      435.25      6.48 o
  -6   3   1     1038.57     1144.02     12.58 o
  -5   3   1     1010.34     1024.39     11.21 o
  -4   3   1       13.88       27.28      1.40 o
  -3   3   1       73.78       74.10      1.95 o
  -2   3   1     1899.20     1900.36     11.92 o
  -1   3   1      265.94      302.82      2.82 o
   0   3   1      852.87      894.20      6.01 o
   1   3   1      619.57      640.45      4.73 o
   2   3   1     1384.78     1424.22      9.32 o
   3   3   1      444.70      448.78      4.71 o
   4   3   1       22.74       26.19      1.22 o
   5   3   1     1401.46     1443.62     12.99 o
   6   3   1      297.50      332.11      4.42 o
   7   3   1      497.32      516.14      6.32 o
   8   3   1     1527.82     1555.94     13.23 o
   9   3   1       36.83       38.04      1.94 o
  10   3   1      437.26      397.36      5.92 o
  11   3   1      351.17      343.66      6.77 o
  12   3   1      144.09      119.76      4.40 o
  13   3   1       99.62      103.15      5.02 o
  14   3   1      247.61      218.94      7.77 o
  15   3   1      324.42      317.12     14.64 o
  16   3   1       64.86       65.31      6.00 o
  17   3   1        8.58        3.23      2.60 o
  18   3   1       25.58       25.25      4.04 o
  19   3   1       35.80       42.90      5.25 o
  20   3   1       98.55      124.71      8.85 o
 -19   4   1       51.45       60.33      5.52 o
 -18   4   1      219.00      228.40     10.91 o
 -17   4   1       11.11        9.89      3.25 o
 -16   4   1        0.69        1.44      2.40 o
 -15   4   1       75.54       62.84      5.20 o
 -14   4   1      240.39      215.05      6.97 o
 -13   4   1      703.46      593.26     14.19 o
 -12   4   1      355.81      342.93      6.81 o
 -11   4   1       12.13        8.72      1.45 o
 -10   4   1        2.71        1.25      1.02 o
  -9   4   1        0.85       -0.14      0.78 o
  -8   4   1      133.43      145.96      4.11 o
  -7   4   1       45.23       55.65      1.85 o
  -6   4   1      154.46      155.24      4.11 o
  -5   4   1      163.85      169.97      3.57 o
  -4   4   1       22.62       27.73      1.27 o
  -3   4   1      265.56      205.43      2.87 o
  -2   4   1       89.55      112.22      1.81 o
  -1   4   1       67.53      109.84      1.85 o
   0   4   1      507.43      531.67      4.51 o
   1   4   1     1035.88     1139.02      8.39 o
   2   4   1        0.15        1.11      0.46 o
   3   4   1        9.27        3.74      0.62 o
   4   4   1       93.63      100.22      2.73 o
   5   4   1       91.09       95.79      2.20 o
   6   4   1       27.01       27.95      1.57 o
   7   4   1      148.19      151.42      3.58 o
   8   4   1      153.75      180.53      4.05 o
   9   4   1      167.58      152.08      3.69 o
  10   4   1        1.46        2.15      1.15 o
  11   4   1       74.41       65.59      3.26 o
  12   4   1        8.96        5.58      1.68 o
  13   4   1      311.90      250.86      6.89 o
  14   4   1      268.03      252.83      7.58 o
  15   4   1       29.87       20.47      3.00 o
  16   4   1       46.02       50.87      4.48 o
  17   4   1        7.99       10.36      2.98 o
  18   4   1      144.34      155.63      8.06 o
  19   4   1        1.55        4.39      3.02 o
 -18   5   1       19.10       21.50      5.04 o
 -17   5   1        0.01       -1.96      2.50 o
 -16   5   1      263.57      273.30      9.08 o
 -15   5   1        4.92        0.93      1.95 o
 -14   5   1       16.60        8.39      2.33 o
 -13   5   1      112.58      117.78      6.83 o
 -12   5   1       54.24       46.03      3.80 o
 -11   5   1      168.48      164.50      5.01 o
 -10   5   1      370.03      371.68      6.83 o
  -9   5   1      107.40       98.83      3.81 o
  -8   5   1      522.33      482.32      6.93 o
  -7   5   1      106.38      103.38      3.50 o
  -6   5   1      321.48      334.39      4.81 o
  -5   5   1       53.04       51.54      1.92 o
  -4   5   1      338.46      301.13      6.48 o
  -3   5   1        4.68        2.96      0.76 o
  -2   5   1        8.31       10.06      0.85 o
  -1   5   1      213.34      205.38      3.16 o
   0   5   1     1410.93     1597.44     11.60 o
   1   5   1      451.37      436.32      4.70 o
   2   5   1       84.54       89.71      2.04 o
   3   5   1       10.51        6.59      0.81 o
   4   5   1        8.81        5.87      0.85 o
   5   5   1       64.98       70.55      2.56 o
   6   5   1       23.44       26.86      1.65 o
   7   5   1        0.00       -0.10      0.90 o
   8   5   1     1448.62     1371.79     15.52 o
   9   5   1       11.55        8.13      1.60 o
  10   5   1      313.56      314.93      6.22 o
  11   5   1      225.40      217.51      6.78 o
  12   5   1       52.67       37.39      3.31 o
  13   5   1       61.55       63.56      5.65 o
  14   5   1        6.45        9.41      2.51 o
  15   5   1       44.17       52.42      5.27 o
  16   5   1      309.66      308.52     12.83 o
  17   5   1        0.20        1.25      3.26 o
  18   5   1       71.05       76.11      7.64 o
 -16   6   1       86.25       91.43      7.70 o
 -15   6   1      105.63      123.69     13.97 o
 -14   6   1        0.50        0.93      2.42 o
 -13   6   1      158.42      153.30      7.04 o
 -12   6   1      122.26      131.72      6.29 o
 -11   6   1       88.32       92.26      5.05 o
 -10   6   1       31.34       30.28      3.19 o
  -9   6   1        0.21       -0.16      1.34 o
  -8   6   1      592.35      604.12      9.00 o
  -7   6   1     2799.06     2825.73     27.54 o
  -6   6   1      507.35      538.08      8.10 o
  -5   6   1      931.56      920.83     11.24 o
  -4   6   1      262.85      258.09      4.98 o
  -3   6   1       91.49      101.40      3.84 o
  -2   6   1      275.94      293.34      4.97 o
  -1   6   1       99.25       95.26      2.82 o
   0   6   1      382.57      391.02      6.14 o
   1   6   1      191.47      181.90      3.60 o
   2   6   1      477.21      475.65      6.09 o
   3   6   1      454.23      451.06      6.52 o
   4   6   1      257.77      250.93      5.09 o
   5   6   1      708.81      713.64      8.63 o
   6   6   1     1096.39     1093.00     14.33 o
   7   6   1     1270.48     1279.84     18.94 o
   8   6   1      406.29      419.68      9.49 o
   9   6   1       19.97       10.79      3.45 o
  10   6   1       41.27       38.21      3.79 o
  11   6   1        3.67        3.89      2.14 o
  12   6   1      352.80      358.28     10.59 o
  13   6   1       16.55        9.80      2.99 o
  14   6   1        0.74        1.57      2.56 o
  15   6   1      132.24      137.44      8.91 o
  16   6   1        7.13        4.11      4.09 o
 -14   7   1        4.10        3.89      3.03 o
 -13   7   1       17.48       22.37      4.38 o
 -12   7   1       83.49       92.59      6.21 o
 -11   7   1       17.21       11.59      2.92 o
 -10   7   1      101.06      113.92      6.04 o
  -9   7   1       63.98       68.27      7.46 o
  -8   7   1      242.43      259.44      8.05 o
  -7   7   1        0.96       -0.86      1.57 o
  -6   7   1       18.49       18.91      2.73 o
  -5   7   1      343.82      345.62      9.05 o
  -4   7   1       20.40       23.86      3.80 o
  -3   7   1        9.01        5.98      1.75 o
  -2   7   1        0.44        0.12      1.38 o
  -1   7   1      555.87      532.25     15.98 o
   0   7   1      147.67      133.48      6.13 o
   1   7   1      313.92      302.69      8.27 o
   2   7   1        2.77        2.21      1.63 o
   3   7   1       23.24       22.31      2.94 o
   4   7   1       32.48       31.42      3.08 o
   5   7   1      897.04      919.34     16.48 o
   6   7   1      111.75      110.95      5.25 o
   7   7   1        2.14        1.65      1.65 o
   8   7   1      509.00      526.94     15.47 o
   9   7   1      118.65      118.75      6.14 o
  10   7   1        1.28        3.61      2.52 o
  11   7   1      170.20      178.40      7.92 o
  12   7   1        4.38        5.00      2.70 o
  13   7   1       59.49       71.72      5.84 o
  14   7   1       17.07       13.45      3.62 o
 -11   8   1        6.64       10.28      3.78 o
 -10   8   1        0.87        1.14      2.68 o
  -9   8   1       87.46       84.32      6.71 o
  -8   8   1        1.00        2.71      2.57 o
  -7   8   1        1.84        3.15      2.55 o
  -6   8   1       38.42       53.62      6.97 o
  -5   8   1        0.64        0.83      2.28 o
  -4   8   1       66.60       69.25      5.71 o
  -3   8   1      106.34      100.37      6.76 o
  -2   8   1        2.14        1.99      2.24 o
  -1   8   1       34.98       27.35      4.92 o
   0   8   1      222.99      247.36      9.77 o
   1   8   1       13.23       13.85      3.16 o
   2   8   1       27.78       31.58      4.08 o
   3   8   1       95.59       92.96      6.99 o
   4   8   1        1.15        0.63      2.20 o
   5   8   1       63.23       63.41      5.23 o
   6   8   1      499.38      529.03     15.19 o
   7   8   1       60.32       59.18      5.72 o
   8   8   1       13.40       20.26      3.89 o
   9   8   1        2.72        2.18      2.76 o
  10   8   1        2.11        2.70      3.27 o
  11   8   1        4.92        0.65      3.30 o
  -7   9   1        6.76        4.16      3.09 o
  -6   9   1        1.29       -1.00      2.81 o
  -5   9   1       78.58       87.36      6.91 o
  -4   9   1      121.59      121.75      8.07 o
  -3   9   1       20.84       21.22      4.14 o
  -2   9   1       21.68       14.47      3.66 o
  -1   9   1      212.35      240.24     11.40 o
   0   9   1       55.65       63.48      7.18 o
   1   9   1      225.94      237.67     10.92 o
   2   9   1       22.99       25.30      4.36 o
   3   9   1       31.20       39.52      4.99 o
   4   9   1       10.02       13.03      3.62 o
   5   9   1      160.64      173.67      9.90 o
   6   9   1      143.02      148.66      9.14 o
   7   9   1        1.95        6.89      3.80 o
 -21   0   2       27.66       18.45      6.96 o
 -20   0   2       25.19       20.24      5.74 o
 -19   0   2        4.48        0.78      3.84 o
 -18   0   2       56.34       49.73      6.82 o
 -17   0   2        1.71        0.31      2.85 o
 -16   0   2      478.39      484.17     18.90 o
 -15   0   2      548.96      550.26     17.14 o
 -14   0   2      706.52      681.13     18.78 o
 -13   0   2      123.75      106.05      5.25 o
 -12   0   2     4063.44     3949.01     44.56 o
 -11   0   2     2008.17     1971.04     24.62 o
 -10   0   2      256.19      292.38      6.44 o
  -9   0   2     1436.81     1399.78     16.76 o
  -8   0   2       79.39       78.17      3.01 o
  -7   0   2      153.15      187.66      3.67 o
  -6   0   2      955.68      895.77      9.97 o
  -5   0   2     1637.43     1609.99     16.58 o
  -4   0   2     7904.21     7792.90     70.73 o
  -3   0   2     4360.42     4170.98     45.09 o
  -2   0   2      361.73      330.34      8.01 o
  -1   0   2     8059.32     6542.94    383.94 o
   1   0   2    10303.24     8184.65    421.74 o
   2   0   2       31.61       27.63      1.11 o
   3   0   2     5049.20     4864.55     35.84 o
   4   0   2    22935.96    21247.44    157.87 o
   5   0   2     2076.72     2082.80     18.94 o
   6   0   2     3030.04     3181.36     27.91 o
   7   0   2      386.11      453.92      7.33 o
   8   0   2     3497.66     3438.21     41.47 o
   9   0   2     1746.39     1676.79     21.38 o
  10   0   2     5197.15     5389.20     57.99 o
  11   0   2     1911.95     1905.49     24.71 o
  12   0   2      160.73      149.13      7.34 o
  13   0   2       14.55       10.08      2.85 o
  14   0   2       11.90       10.60      3.09 o
  15   0   2       60.26       52.06      5.49 o
  16   0   2        4.02        3.42      2.94 o
  17   0   2       45.51       47.88      6.94 o
  18   0   2      176.23      165.37     19.02 o
  19   0   2       56.15       53.44     11.81 o
  20   0   2      101.57      113.25     13.32 o
  21   0   2        2.24        5.31      4.88 o
 -21   1   2       99.21       97.27      7.07 o
 -20   1   2        3.51        4.99      3.13 o
 -19   1   2        0.31        0.95      2.56 o
 -18   1   2       43.60       56.73      6.04 o
 -17   1   2      168.51      174.53      8.34 o
 -16   1   2        0.15       -0.72      1.90 o
 -15   1   2       31.99       27.99      3.03 o
 -14   1   2      697.11      652.29     12.16 o
 -13   1   2     1107.71     1047.00     12.38 o
 -12   1   2        6.00        5.90      1.12 o
 -11   1   2      255.64      259.29      4.49 o
 -10   1   2      205.00      205.41      3.96 o
  -9   1   2       73.16       55.07      2.20 o
  -8   1   2      256.91      309.53      4.47 o
  -7   1   2        4.06       -0.98      0.55 o
  -6   1   2      679.58      739.96      6.78 o
  -5   1   2      599.54      572.10      5.39 o
  -4   1   2      291.95      268.26      2.87 o
  -3   1   2      891.46     1032.64      8.71 o
  -2   1   2        2.93        0.01      0.34 o
  -1   1   2    12547.00    11663.25     74.25 o
   0   1   2     2138.72     1977.54     11.72 o
   1   1   2    13058.26    11992.15     64.67 o
   2   1   2        8.53       10.88      0.54 o
   3   1   2     6343.29     6464.63     34.04 o
   4   1   2      102.89       90.00      1.39 o
   5   1   2      508.98      518.44      4.56 o
   6   1   2     1096.96     1161.18      9.05 o
   7   1   2     1382.26     1288.40     11.73 o
   8   1   2      375.75      474.66      5.75 o
   9   1   2     1040.48     1161.47     11.42 o
  10   1   2       84.58       86.87      3.83 o
  11   1   2      238.08      252.43      4.71 o
  12   1   2      212.83      228.84      5.00 o
  13   1   2     3265.13     3258.96     30.38 o
  14   1   2      144.41      135.31      6.15 o
  15   1   2      540.45      543.15     11.70 o
  16   1   2       27.35       17.69      3.13 o
  17   1   2      109.46       96.88      7.18 o
  18   1   2       52.78       54.93      5.78 o
  19   1   2       28.11       27.62      4.60 o
  20   1   2        0.00       -0.29      3.20 o
  21   1   2       49.58       59.36      6.66 o
 -20   2   2       68.51       68.54      9.64 o
 -19   2   2       45.24       54.09      5.04 o
 -18   2   2        2.23        4.79      2.63 o
 -17   2   2        0.00        1.01      2.21 o
 -16   2   2       79.00       81.23      5.10 o
 -15   2   2       38.78       49.17      3.87 o
 -14   2   2      291.87      299.82      9.09 o
 -13   2   2      103.83       99.90      4.55 o
 -12   2   2      138.24      138.22      5.26 o
 -11   2   2       15.86       17.90      1.55 o
 -10   2   2      257.20      286.93      4.74 o
  -9   2   2       75.78       79.36      2.47 o
  -8   2   2       64.39       63.85      2.67 o
  -7   2   2     1252.91     1380.40     12.58 o
  -6   2   2       70.39       83.67      2.57 o
  -5   2   2       27.11       30.91      1.72 o
  -4   2   2     1315.17     1299.54     13.08 o
  -3   2   2        2.31       -0.41      0.70 o
  -2   2   2     1111.42     1112.11     10.84 o
  -1   2   2      135.94      134.21      2.13 o
   0   2   2     3381.04     3275.98     19.09 o
   1   2   2     1231.31     1185.09      8.28 o
   2   2   2      616.74      624.61      4.88 o
   3   2   2      259.06      247.71      2.46 o
   4   2   2      400.84      396.64      3.47 o
   5   2   2       24.85       25.91      1.30 o
   6   2   2      545.31      629.82      5.49 o
   7   2   2      955.75     1025.66      8.77 o
   8   2   2       85.38      108.07      2.94 o
   9   2   2      399.30      410.54      5.90 o
  10   2   2       11.04        7.26      1.55 o
  11   2   2       34.26       33.68      2.14 o
  12   2   2        1.66        3.82      1.19 o
  13   2   2      155.85      140.32      5.70 o
  14   2   2      237.63      239.22      9.36 o
  15   2   2        6.66        6.36      2.24 o
  16   2   2        2.82        2.14      2.23 o
  17   2   2        7.38        2.03      2.63 o
  18   2   2       20.52       15.66      4.10 o
  19   2   2       33.99       41.64      5.38 o
  20   2   2       57.80       66.85      6.89 o
 -20   3   2       59.15       54.51      5.51 o
 -19   3   2      259.37      283.97     10.41 o
 -18   3   2       30.09       25.40      3.87 o
 -17   3   2       95.54      103.05      6.33 o
 -16   3   2       82.85       80.16      5.06 o
 -15   3   2        1.91        1.51      2.03 o
 -14   3   2      580.78      524.03     10.20 o
 -13   3   2      894.00      878.29     11.84 o
 -12   3   2        0.41        1.99      1.20 o
 -11   3   2      196.27      187.45      4.31 o
 -10   3   2       51.30       47.91      2.20 o
  -9   3   2     1217.78     1304.16     13.48 o
  -8   3   2       23.59       24.99      1.95 o
  -7   3   2     1757.35     1794.46     18.49 o
  -6   3   2       67.16       68.44      3.13 o
  -5   3   2      411.53      482.88      7.73 o
  -4   3   2      159.09      135.30      3.17 o
  -3   3   2     1121.16     1270.12     12.48 o
  -2   3   2       15.11       10.35      0.78 o
  -1   3   2      464.42      490.74      4.30 o
   0   3   2      843.56      843.15      5.99 o
   1   3   2      626.72      668.86      4.98 o
   2   3   2        0.86        0.14      0.36 o
   3   3   2      350.99      396.53      3.92 o
   4   3   2       55.77       43.20      1.23 o
   5   3   2      119.54      130.86      2.23 o
   6   3   2      206.28      213.68      3.26 o
   7   3   2     1018.61     1067.88      9.45 o
   8   3   2       26.79       24.41      1.46 o
   9   3   2      385.77      430.06      6.32 o
  10   3   2       30.37       27.90      1.82 o
  11   3   2      107.15      101.46      4.09 o
  12   3   2        2.01        0.68      1.22 o
  13   3   2      378.44      385.40     10.84 o
  14   3   2      469.62      394.51      9.16 o
  15   3   2       44.22       38.77      3.60 o
  16   3   2        6.77        2.76      2.05 o
  17   3   2        0.22       -0.33      2.13 o
  18   3   2        0.94       -0.65      2.40 o
  19   3   2      109.55      114.86      6.92 o
  20   3   2        6.43        0.81      2.95 o
 -19   4   2      134.40      150.77      9.47 o
 -18   4   2        3.39        5.66      2.90 o
 -17   4   2       22.11       21.08      3.47 o
 -16   4   2       19.47       13.90      3.25 o
 -15   4   2      103.45      120.85      7.61 o
 -14   4   2       79.16       82.12      4.85 o
 -13   4   2      522.85      526.37     12.27 o
 -12   4   2       47.90       50.38      2.84 o
 -11   4   2      269.66      260.77      5.62 o
 -10   4   2      413.18      410.03      6.30 o
  -9   4   2       41.94       40.93      2.61 o
  -8   4   2       25.43       18.42      1.90 o
  -7   4   2     1148.69     1162.44     13.48 o
  -6   4   2       97.65       90.48      2.86 o
  -5   4   2      571.08      570.49      8.70 o
  -4   4   2      280.80      305.53      4.04 o
  -3   4   2      450.75      465.01      5.89 o
  -2   4   2       63.75       91.62      1.85 o
  -1   4   2      378.54      417.18      4.42 o
   0   4   2        2.02        0.54      0.43 o
   1   4   2      300.29      329.58      3.80 o
   2   4   2       16.26        5.96      0.74 o
   3   4   2      167.11      174.68      2.94 o
   4   4   2      401.54      432.62      5.03 o
   5   4   2      648.09      637.75      6.95 o
   6   4   2      586.43      560.87      6.52 o
   7   4   2     1069.42     1063.33     10.98 o
   8   4   2      180.88      163.94      3.41 o
   9   4   2       50.85       41.65      2.03 o
  10   4   2      144.33      132.79      4.17 o
  11   4   2      895.57      871.11     11.86 o
  12   4   2      120.85      120.09      5.63 o
  13   4   2      325.63      349.25      8.90 o
  14   4   2        7.81        4.80      2.11 o
  15   4   2       77.50       77.22      5.60 o
  16   4   2       42.88       40.43      6.36 o
  17   4   2      207.11      235.56     10.90 o
  18   4   2        0.06        0.54      2.98 o
  19   4   2      543.09      631.39     17.37 o
 -18   5   2      181.07      194.30      9.23 o
 -17   5   2        0.01       -1.49      2.55 o
 -16   5   2       17.28       11.86      3.76 o
 -15   5   2       11.26        6.01      2.76 o
 -14   5   2       24.67       13.89      3.02 o
 -13   5   2       99.86      116.57      5.48 o
 -12   5   2      293.80      293.19      5.95 o
 -11   5   2        4.47        2.34      1.49 o
 -10   5   2       26.34       32.93      2.30 o
  -9   5   2        6.03        6.35      1.54 o
  -8   5   2      120.11      123.20      6.26 o
  -7   5   2     1032.71      994.50     10.75 o
  -6   5   2      763.30      728.43      8.28 o
  -5   5   2       35.00       31.59      1.60 o
  -4   5   2        5.70        2.60      0.76 o
  -3   5   2       46.61       31.70      1.59 o
  -2   5   2      350.36      343.30      3.92 o
  -1   5   2        0.01        0.95      0.59 o
   0   5   2     1062.70     1093.89      9.99 o
   1   5   2      261.49      244.16      3.49 o
   2   5   2      293.12      306.19      4.32 o
   3   5   2      154.28      136.72      2.98 o
   4   5   2      148.61      125.82      3.50 o
   5   5   2      232.41      221.96      4.35 o
   6   5   2     1094.31     1094.35     10.71 o
   7   5   2      474.92      458.05      8.10 o
   8   5   2      724.13      695.96      9.79 o
   9   5   2       12.20       11.92      1.65 o
  10   5   2       40.57       39.95      3.31 o
  11   5   2      126.55      108.67      5.15 o
  12   5   2      679.67      693.91     15.28 o
  13   5   2       27.63       19.12      2.84 o
  14   5   2       65.02       54.92      4.82 o
  15   5   2       13.99       10.81      3.11 o
  16   5   2        2.21        1.72      3.07 o
  17   5   2        4.47        1.63      3.51 o
  18   5   2      229.68      282.70     13.61 o
 -16   6   2       33.03       33.25      5.03 o
 -15   6   2        0.84        0.47      3.99 o
 -14   6   2        3.55        4.60      3.72 o
 -13   6   2       95.70      109.60      7.38 o
 -12   6   2        0.15        0.75      2.58 o
 -11   6   2       43.39       38.63      3.57 o
 -10   6   2       18.16       18.27      2.13 o
  -9   6   2      263.48      269.74     13.08 o
  -8   6   2      235.00      258.62      6.31 o
  -7   6   2      635.47      599.21      9.03 o
  -6   6   2      524.57      561.31      8.59 o
  -5   6   2      890.62      877.19     10.93 o
  -4   6   2      221.99      221.88      4.66 o
  -3   6   2       41.36       42.64      2.29 o
  -2   6   2       19.11       16.62      1.37 o
  -1   6   2      428.03      370.14      6.10 o
   0   6   2       41.96       57.69      2.48 o
   1   6   2      107.48       80.91      2.92 o
   2   6   2       71.88       65.04      2.52 o
   3   6   2       33.67       36.87      2.35 o
   4   6   2      354.73      347.79      7.54 o
   5   6   2      442.71      433.92      8.75 o
   6   6   2      295.26      310.93      7.31 o
   7   6   2       37.18       30.15      2.92 o
   8   6   2     1121.38     1144.28     18.14 o
   9   6   2      141.13      145.13      6.22 o
  10   6   2       31.33       35.34      3.91 o
  11   6   2       39.30       48.59      4.43 o
  12   6   2        1.41        0.83      2.36 o
  13   6   2        5.47        2.62      2.69 o
  14   6   2       66.19       55.20      5.31 o
  15   6   2       12.93        3.56      3.51 o
  16   6   2       52.56       51.11      6.08 o
 -14   7   2      158.59      158.44      8.20 o
 -13   7   2       89.60      117.13      6.28 o
 -12   7   2        7.45       10.24      3.34 o
 -11   7   2       77.51       86.05      5.26 o
 -10   7   2       61.96       54.71      4.38 o
  -9   7   2        0.10        0.38      1.79 o
  -8   7   2      120.66      115.79      5.50 o
  -7   7   2      209.19      208.90      8.42 o
  -6   7   2      413.18      429.00     10.21 o
  -5   7   2      233.34      222.40      6.53 o
  -4   7   2      326.18      317.47      7.64 o
  -3   7   2       33.78       31.94      2.83 o
  -2   7   2      459.81      438.20      9.14 o
  -1   7   2       11.55        8.17      1.78 o
   0   7   2        1.22        0.70      1.64 o
   1   7   2      109.90      107.75      5.33 o
   2   7   2      393.01      372.48      8.94 o
   3   7   2       35.16       32.04      3.23 o
   4   7   2       12.35       15.67      2.52 o
   5   7   2      313.39      320.73      7.94 o
   6   7   2      395.61      385.10     13.76 o
   7   7   2       10.23        8.49      2.22 o
   8   7   2      242.09      249.17      8.17 o
   9   7   2       68.24       75.31      5.02 o
  10   7   2        0.01       -1.11      2.07 o
  11   7   2        8.69        9.18      2.78 o
  12   7   2      240.34      249.01      9.91 o
  13   7   2      219.35      253.37     10.34 o
  14   7   2       25.55       16.07      3.84 o
 -11   8   2       55.10       66.42      5.47 o
 -10   8   2       72.50       70.31      5.52 o
  -9   8   2       40.56       35.42      6.06 o
  -8   8   2       34.98       30.77      3.99 o
  -7   8   2      251.71      279.09     10.11 o
  -6   8   2       10.53       11.10      3.51 o
  -5   8   2        6.29        4.32      2.40 o
  -4   8   2        1.06       -2.77      2.03 o
  -3   8   2      332.75      327.66     10.67 o
  -2   8   2       27.02       35.05      4.19 o
  -1   8   2       92.98       92.24      6.51 o
   0   8   2      435.45      419.58     12.29 o
   1   8   2       54.24       41.61      4.54 o
   2   8   2       73.84       69.27      5.34 o
   3   8   2      108.02      115.68      6.85 o
   4   8   2      157.16      145.41      7.03 o
   5   8   2      105.35      102.60      7.65 o
   6   8   2        8.42        4.48      2.35 o
   7   8   2       42.41       47.05      4.88 o
   8   8   2        6.62       -0.53      2.61 o
   9   8   2        2.79        1.67      3.41 o
  10   8   2       70.04       62.70      6.22 o
  11   8   2      404.10      468.71     17.18 o
  -7   9   2      172.29      182.55     10.46 o
  -6   9   2       20.02       17.61      3.92 o
  -5   9   2       16.25       14.82      3.81 o
  -4   9   2        1.56        0.52      2.88 o
  -3   9   2        5.14        3.44      2.94 o
  -2   9   2        4.11        2.67      2.93 o
  -1   9   2       87.63       74.51      9.37 o
   0   9   2      107.81      118.93      8.03 o
   1   9   2       62.33       56.23      6.42 o
   2   9   2        3.44        7.46      3.16 o
   3   9   2        7.13        6.51      3.40 o
   4   9   2        0.01        3.05      3.08 o
   5   9   2       14.77       10.67      3.66 o
   6   9   2       30.95       42.85      6.48 o
   7   9   2       33.96       36.94      5.41 o
 -21   1   3       17.99       13.21      5.74 o
 -20   1   3      341.74      382.52     12.24 o
 -19   1   3        0.16        2.82      2.69 o
 -18   1   3       64.97       56.76      6.62 o
 -17   1   3        6.94       10.76      2.75 o
 -16   1   3       38.05       37.39      3.86 o
 -15   1   3        0.45        0.12      1.68 o
 -14   1   3      931.42      900.30     16.89 o
 -13   1   3      339.37      326.98      7.07 o
 -12   1   3       16.92       16.57      1.53 o
 -11   1   3      167.35      128.85      3.79 o
 -10   1   3      173.56      202.25      4.40 o
  -9   1   3      262.51      239.49      3.90 o
  -8   1   3       30.38       24.36      1.39 o
  -7   1   3       31.88       38.78      1.58 o
  -6   1   3     1163.19     1248.85     11.65 o
  -5   1   3     1211.86     1188.86     10.96 o
  -4   1   3      177.06      187.63      2.64 o
  -3   1   3     3383.59     3207.15     22.48 o
  -2   1   3     2942.81     2752.84     19.30 o
  -1   1   3     4961.90     4946.25     31.09 o
   0   1   3    16684.95    15570.75     98.29 o
   1   1   3     8052.52     7859.94     48.31 o
   2   1   3      857.23      771.75      5.72 o
   3   1   3     2576.06     2420.90     14.54 o
   4   1   3      377.67      392.28      3.55 o
   5   1   3     1373.71     1340.90      9.42 o
   6   1   3     3532.90     3703.23     23.45 o
   7   1   3      111.33      107.93      3.39 o
   8   1   3      151.51      168.92      4.39 o
   9   1   3       75.32       53.18      2.72 o
  10   1   3      783.50      851.82     10.16 o
  11   1   3      158.53      133.31      4.06 o
  12   1   3      459.54      446.26      7.15 o
  13   1   3      982.11      976.89     12.64 o
  14   1   3     1116.17     1099.08     19.24 o
  15   1   3       40.51       36.76      3.74 o
  16   1   3      160.39      140.56      7.56 o
  17   1   3       33.94       31.82      5.49 o
  18   1   3      224.99      233.28     14.28 o
  19   1   3       11.67       14.04      4.39 o
  20   1   3      478.55      502.55     15.72 o
 -20   2   3        0.63        0.98      3.02 o
 -19   2   3       18.51       17.72      3.60 o
 -18   2   3       10.68       13.22      3.19 o
 -17   2   3      134.99      137.75      9.02 o
 -16   2   3       42.78       39.32      4.28 o
 -15   2   3      125.52      102.05      5.37 o
 -14   2   3      567.75      537.47     10.09 o
 -13   2   3       27.76       36.52      2.45 o
 -12   2   3      110.58      113.84      5.20 o
 -11   2   3      329.76      317.49      5.12 o
 -10   2   3      155.30      157.29      3.40 o
  -9   2   3      215.64      184.65      3.49 o
  -8   2   3      827.29      789.47      8.28 o
  -7   2   3      141.77      145.82      2.95 o
  -6   2   3      784.25      820.52     14.65 o
  -5   2   3     2023.32     2127.21     19.85 o
  -4   2   3        7.48        7.44      0.82 o
  -3   2   3     1848.68     1917.92     18.67 o
  -2   2   3     4144.42     4419.61     34.78 o
  -1   2   3     1620.98     1605.92     11.62 o
   0   2   3       20.79       22.41      0.73 o
   1   2   3     3459.97     3461.26     21.69 o
   2   2   3     5492.88     5762.35     34.16 o
   3   2   3     1543.57     1588.86     10.70 o
   4   2   3      129.29      135.26      2.08 o
   5   2   3      417.14      431.50      4.80 o
   6   2   3      419.79      443.98      5.08 o
   7   2   3       84.91       78.02      2.54 o
   8   2   3      714.97      687.55      8.25 o
   9   2   3      277.13      254.84      4.68 o
  10   2   3      406.98      389.18      6.13 o
  11   2   3        3.12        4.12      1.15 o
  12   2   3      128.48      131.23      4.31 o
  13   2   3      105.76      123.96      5.06 o
  14   2   3      916.88      895.77     14.51 o
  15   2   3       40.82       30.30      3.46 o
  16   2   3       22.13       16.56      4.28 o
  17   2   3      477.46      456.47     11.43 o
  18   2   3       31.33       27.51      3.81 o
  19   2   3       39.41       26.01      4.09 o
  20   2   3       69.58       76.05      8.92 o
 -20   3   3      344.24      384.16     13.10 o
 -19   3   3      203.11      223.64      9.39 o
 -18   3   3        0.04        0.01      2.50 o
 -17   3   3        8.29        6.41      2.57 o
 -16   3   3      110.73      109.32      5.72 o
 -15   3   3        9.57       14.77      2.50 o
 -14   3   3      491.61      445.78      9.42 o
 -13   3   3      410.66      390.49      7.12 o
 -12   3   3       40.00       34.68      2.17 o
 -11   3   3       77.66       77.54      2.76 o
 -10   3   3      356.23      392.70      6.21 o
  -9   3   3      326.58      343.92      5.26 o
  -8   3   3        4.26        2.72      1.14 o
  -7   3   3      722.12      797.72     13.17 o
  -6   3   3      355.82      377.52      7.93 o
  -5   3   3      163.99      191.76      4.83 o
  -4   3   3      206.43      224.89      4.36 o
  -3   3   3     1134.88     1180.39     11.33 o
  -2   3   3       67.65       85.15      1.90 o
  -1   3   3        0.12        0.67      0.37 o
   0   3   3     2257.00     2377.62     15.61 o
   1   3   3      304.97      325.26      3.49 o
   2   3   3       83.44       91.46      2.21 o
   3   3   3      269.59      276.44      3.71 o
   4   3   3        0.00        0.61      0.47 o
   5   3   3       67.97       88.21      2.14 o
   6   3   3       88.07       88.73      2.31 o
   7   3   3      293.31      346.37      4.65 o
   8   3   3      448.48      454.34      5.92 o
   9   3   3      143.48      146.68      3.65 o
  10   3   3      372.80      403.47      7.28 o
  11   3   3       24.14       24.39      2.15 o
  12   3   3       89.99      112.34      5.30 o
  13   3   3        0.00        0.69      1.66 o
  14   3   3       90.22       69.56      5.51 o
  15   3   3        1.97        5.52      2.18 o
  16   3   3      210.11      213.44      8.60 o
  17   3   3       28.98       26.56      3.71 o
  18   3   3       75.90       83.14      6.30 o
  19   3   3       93.70      104.89      7.59 o
 -19   4   3        0.98       -1.79      3.34 o
 -18   4   3       12.92       10.10      3.08 o
 -17   4   3       56.58       68.37      5.10 o
 -16   4   3       10.58       10.31      2.68 o
 -15   4   3       48.83       46.03      3.54 o
 -14   4   3      122.08       99.69      4.81 o
 -13   4   3        0.17        1.25      1.28 o
 -12   4   3       80.86       58.57      4.25 o
 -11   4   3       39.38       43.18      3.31 o
 -10   4   3      123.69      116.32      4.62 o
  -9   4   3      108.99      117.86      5.68 o
  -8   4   3       25.98       16.40      2.13 o
  -7   4   3      535.20      505.53      9.31 o
  -6   4   3       44.47       57.71      3.72 o
  -5   4   3      227.16      215.58      4.21 o
  -4   4   3      207.30      208.38      3.30 o
  -3   4   3        0.37        1.60      0.59 o
  -2   4   3        2.74        3.78      0.77 o
  -1   4   3      464.39      475.21      6.05 o
   0   4   3       18.34       12.68      0.79 o
   1   4   3      757.02      800.43      7.47 o
   2   4   3      129.91      142.15      2.39 o
   3   4   3      142.35      163.81      2.96 o
   4   4   3      344.52      361.63      4.62 o
   5   4   3      629.80      643.37      6.89 o
   6   4   3       12.38       10.52      0.96 o
   7   4   3       10.54        7.12      1.02 o
   8   4   3        7.74        5.58      1.06 o
   9   4   3      379.66      402.40     11.22 o
  10   4   3       61.42       56.46      3.66 o
  11   4   3      104.43      116.50      5.11 o
  12   4   3      168.90      144.83      6.37 o
  13   4   3      138.56      119.99      5.93 o
  14   4   3        0.14        0.26      1.90 o
  15   4   3      194.29      169.46      8.16 o
  16   4   3       13.53       12.88      3.23 o
  17   4   3       51.65       49.88      5.05 o
  18   4   3        8.49        6.84      3.40 o
  19   4   3        1.32       -1.31      4.27 o
 -18   5   3        0.35        0.74      3.94 o
 -17   5   3       22.54       26.59      4.58 o
 -16   5   3       67.97       55.45      8.01 o
 -15   5   3      196.15      210.27      8.68 o
 -14   5   3        5.36        4.62      2.43 o
 -13   5   3       15.63       11.97      2.34 o
 -12   5   3      153.20      127.40      4.31 o
 -11   5   3      180.89      168.12      7.31 o
 -10   5   3        8.97        3.77      2.01 o
  -9   5   3        2.86        2.80      1.70 o
  -8   5   3       23.78       19.64      2.49 o
  -7   5   3      718.07      746.68     14.99 o
  -6   5   3       65.56       55.52      1.86 o
  -5   5   3        0.02       -0.23      0.69 o
  -4   5   3      182.30      199.51      3.71 o
  -3   5   3      159.99      142.78      3.08 o
  -2   5   3      153.18      171.35      3.09 o
  -1   5   3       75.89       72.83      2.27 o
   0   5   3      177.59      157.43      3.78 o
   1   5   3      157.13      173.10      3.61 o
   2   5   3        4.41        7.04      1.02 o
   3   5   3      407.33      349.21      4.88 o
   4   5   3      108.90      116.33      3.39 o
   5   5   3      134.10      138.23      3.92 o
   6   5   3      464.25      456.38      7.15 o
   7   5   3      798.74      762.59     11.43 o
   8   5   3      143.56      139.42      5.47 o
   9   5   3      537.49      510.23     10.24 o
  10   5   3      234.68      239.69      6.63 o
  11   5   3        2.74        1.43      1.54 o
  12   5   3        9.93        7.84      2.06 o
  13   5   3       26.68       26.33      3.86 o
  14   5   3        9.08       11.37      3.20 o
  15   5   3        9.42        5.93      3.21 o
  16   5   3        3.02        0.50      3.34 o
  17   5   3       12.91       13.53      4.42 o
 -16   6   3       37.70       26.34      7.38 o
 -15   6   3        5.32        4.88      3.08 o
 -14   6   3       60.05       65.56      5.45 o
 -13   6   3      149.56      145.47      9.16 o
 -12   6   3       59.91       54.49      4.09 o
 -11   6   3       21.86       18.94      2.47 o
 -10   6   3       81.82       77.77      5.36 o
  -9   6   3        5.27        5.58      1.30 o
  -8   6   3        8.27       11.52      1.66 o
  -7   6   3       20.33       15.70      1.68 o
  -6   6   3     1769.43     1711.19     16.41 o
  -5   6   3      181.19      191.23      5.07 o
  -4   6   3       87.13       94.82      3.20 o
  -3   6   3      851.24      821.44      9.82 o
  -2   6   3      350.40      361.33      5.92 o
  -1   6   3       73.93       76.08      3.29 o
   0   6   3       12.61       16.15      1.52 o
   1   6   3      140.99      148.95      4.29 o
   2   6   3     1124.73     1105.52     14.10 o
   3   6   3      631.69      603.84      9.54 o
   4   6   3       32.80       40.42      3.01 o
   5   6   3        7.38        9.46      1.95 o
   6   6   3      156.05      155.27      6.73 o
   7   6   3        6.76        5.86      2.50 o
   8   6   3      147.38      153.86      6.46 o
   9   6   3        0.11        1.40      1.62 o
  10   6   3       46.82       48.27      5.33 o
  11   6   3       52.62       47.05      4.31 o
  12   6   3       25.20       23.78      3.74 o
  13   6   3      117.29      105.89      7.02 o
  14   6   3      556.92      611.00     15.61 o
  15   6   3        2.13        6.68      3.53 o
  16   6   3       11.44       10.35      4.18 o
 -14   7   3       15.81       28.65      9.39 o
 -13   7   3       24.16       25.05      3.49 o
 -12   7   3        7.00        4.57      2.26 o
 -11   7   3      117.56      111.38      5.47 o
 -10   7   3        5.68        4.55      2.27 o
  -9   7   3       98.01      107.08      6.92 o
  -8   7   3      163.56      160.26      8.29 o
  -7   7   3        9.59        4.60      1.98 o
  -6   7   3      764.10      748.86     13.03 o
  -5   7   3        1.12        0.64      1.63 o
  -4   7   3       13.49       10.86      2.10 o
  -3   7   3       59.22       77.93      4.35 o
  -2   7   3        7.26        4.43      1.63 o
  -1   7   3       88.61       81.05      4.21 o
   0   7   3      314.56      283.68      7.60 o
   1   7   3       44.41       33.86      3.23 o
   2   7   3       16.69       20.18      3.17 o
   3   7   3       50.58       54.98      4.13 o
   4   7   3       27.71       22.45      2.82 o
   5   7   3       41.35       33.04      3.61 o
   6   7   3      644.59      645.33     14.44 o
   7   7   3       18.59       17.60      2.96 o
   8   7   3       18.32       15.19      3.21 o
   9   7   3      139.28      151.99      7.15 o
  10   7   3       88.55       84.70      5.60 o
  11   7   3        1.20        1.97      2.59 o
  12   7   3        6.67        7.61      3.10 o
  13   7   3       32.72       41.77      5.02 o
  14   7   3        6.96        5.68      3.39 o
 -11   8   3        4.02        2.38      2.87 o
 -10   8   3        9.29       10.03      3.18 o
  -9   8   3      103.12      111.69      7.82 o
  -8   8   3        4.51        0.17      2.28 o
  -7   8   3      109.25      127.63      6.99 o
  -6   8   3      365.15      384.91     11.50 o
  -5   8   3      330.21      347.80     14.32 o
  -4   8   3       56.51       59.79      5.88 o
  -3   8   3        0.91       -1.27      2.14 o
  -2   8   3        9.72        7.36      2.53 o
  -1   8   3        0.03        0.51      2.12 o
   0   8   3       84.95       91.35      6.01 o
   1   8   3      120.38      115.00      6.09 o
   2   8   3      157.39      169.52      7.52 o
   3   8   3       51.02       56.04      4.59 o
   4   8   3        0.12       -2.97      1.97 o
   5   8   3      214.65      230.09      8.78 o
   6   8   3       38.49       39.28      4.59 o
   7   8   3      265.10      286.90     13.85 o
   8   8   3       27.44       26.79      4.22 o
   9   8   3       68.63       76.13      6.28 o
  10   8   3       18.64       23.22      4.56 o
  11   8   3       13.02        5.09      4.77 o
  -6   9   3       80.92      106.91      8.77 o
  -5   9   3        4.40        3.95      3.54 o
  -4   9   3       30.57       29.40      5.46 o
  -3   9   3       97.40       84.42      8.11 o
  -2   9   3        0.08        1.60      3.10 o
  -1   9   3        2.88        1.18      3.18 o
   0   9   3       24.95       12.85      4.23 o
   1   9   3       13.96       15.66      8.50 o
   2   9   3        1.60        0.59      3.26 o
   3   9   3      147.53      168.64      8.99 o
   4   9   3       62.74       62.79      5.95 o
   5   9   3      148.17      143.89      9.58 o
   6   9   3        1.88        3.73      3.88 o
 -20   0   4       91.13       75.28     10.68 o
 -19   0   4       64.09       76.20      8.57 o
 -18   0   4       79.31       94.84      8.90 o
 -17   0   4      126.77      125.02      9.87 o
 -16   0   4      114.24      117.67     10.04 o
 -15   0   4       21.48       18.25      4.05 o
 -14   0   4       25.86       17.87      3.42 o
 -13   0   4     1103.10     1042.83     21.35 o
 -12   0   4      111.75      137.97      4.96 o
 -11   0   4      272.17      254.96      8.14 o
 -10   0   4     1151.03     1197.23     16.36 o
  -9   0   4      537.20      543.98      8.59 o
  -8   0   4      130.90      118.24      5.36 o
  -7   0   4      764.80      856.49     11.70 o
  -6   0   4     1966.50     2071.66     25.28 o
  -5   0   4       11.25       26.53      1.63 o
  -4   0   4      628.00      670.15     10.41 o
  -3   0   4      674.03      636.35      8.26 o
  -2   0   4        5.59        6.17      1.10 o
  -1   0   4     3391.97     3301.63     29.28 o
   0   0   4      157.56      153.21      3.55 o
   1   0   4     1428.55     1466.87     14.30 o
   2   0   4      719.68      749.56      9.10 o
   3   0   4        3.25        3.86      0.73 o
   4   0   4      566.62      541.45      6.86 o
   5   0   4       61.79       69.01      3.01 o
   6   0   4      530.08      567.21      8.65 o
   7   0   4     1059.61     1187.84     14.98 o
   8   0   4     1426.27     1518.37     19.60 o
   9   0   4      324.55      368.43      8.10 o
  10   0   4      129.41      138.61      5.28 o
  11   0   4        6.93        4.23      1.57 o
  12   0   4       80.53       72.26      4.50 o
  13   0   4      457.30      432.65     11.13 o
  14   0   4     1170.19     1277.03     25.53 o
  15   0   4      176.33      157.28      9.44 o
  16   0   4      123.70      109.95      8.18 o
  17   0   4      185.88      180.23     12.07 o
  18   0   4      116.19       98.99     12.29 o
  19   0   4       95.81       87.99     11.79 o
  20   0   4        0.54        0.63      4.42 o
 -20   1   4       32.32       38.91      4.85 o
 -19   1   4       24.87       24.85      5.99 o
 -18   1   4        0.30        0.32      2.35 o
 -17   1   4       54.94       46.14      4.40 o
 -16   1   4        0.11       -1.66      1.77 o
 -15   1   4       97.32       91.12      5.15 o
 -14   1   4      323.36      356.50      8.57 o
 -13   1   4      940.80      947.24     13.56 o
 -12   1   4      543.10      515.18      7.53 o
 -11   1   4      249.17      282.81      5.19 o
 -10   1   4      521.57      524.64      7.13 o
  -9   1   4       33.34       43.71      2.08 o
  -8   1   4      284.95      276.44      4.32 o
  -7   1   4     1144.69     1248.87     15.94 o
  -6   1   4     2394.54     2613.26     25.35 o
  -5   1   4      375.95      369.63      5.28 o
  -4   1   4      611.09      603.78      6.85 o
  -3   1   4      691.97      692.61      5.61 o
  -2   1   4     6011.53     6029.71     38.01 o
  -1   1   4     2894.04     2841.37     19.37 o
   0   1   4     3053.63     2979.81     20.40 o
   1   1   4     4427.27     4334.43     28.66 o
   2   1   4     4343.03     4388.43     26.47 o
   3   1   4       86.12       83.14      1.76 o
   4   1   4        3.62        3.03      0.56 o
   5   1   4        3.06        1.48      0.73 o
   6   1   4     2932.41     3090.15     21.60 o
   7   1   4       26.44       26.43      2.06 o
   8   1   4      203.13      189.67      3.45 o
   9   1   4      616.67      639.29      8.45 o
  10   1   4      402.32      423.83      7.52 o
  11   1   4        0.91        0.69      0.95 o
  12   1   4      180.72      188.75      5.01 o
  13   1   4        7.71        8.27      1.73 o
  14   1   4       45.92       49.70      3.21 o
  15   1   4        4.51        2.81      1.71 o
  16   1   4        1.73        1.70      2.23 o
  17   1   4        3.08        0.14      2.29 o
  18   1   4       24.57       20.21      4.04 o
  19   1   4      176.57      167.78     15.39 o
  20   1   4      114.19      150.19      9.68 o
 -20   2   4      111.23      120.15      9.36 o
 -19   2   4      166.54      187.15      9.02 o
 -18   2   4      100.65      121.68      6.96 o
 -17   2   4        1.21       -0.60      2.13 o
 -16   2   4       35.85       37.93      3.79 o
 -15   2   4        6.19        7.42      2.16 o
 -14   2   4      514.58      471.58      9.91 o
 -13   2   4       27.04       17.75      1.93 o
 -12   2   4      422.80      411.62      6.88 o
 -11   2   4        7.41        8.52      1.23 o
 -10   2   4        1.04        1.38      0.77 o
  -9   2   4      125.87      137.89      3.41 o
  -8   2   4      121.48      139.26      3.32 o
  -7   2   4       18.28       17.03      1.75 o
  -6   2   4        2.02        0.22      0.49 o
  -5   2   4     1223.92     1266.81     11.84 o
  -4   2   4      505.48      547.87      5.77 o
  -3   2   4      342.62      330.48      4.05 o
  -2   2   4       32.15       25.52      1.03 o
  -1   2   4      239.21      238.84      2.59 o
   0   2   4     1147.91     1067.95      8.83 o
   1   2   4      299.37      290.19      3.24 o
   2   2   4       80.71       92.31      2.16 o
   3   2   4      291.10      266.46      3.08 o
   4   2   4     1380.20     1352.50     10.86 o
   5   2   4      884.79      908.28      8.25 o
   6   2   4        9.98        2.76      0.71 o
   7   2   4       40.31       38.16      2.13 o
   8   2   4      157.93      154.35      4.73 o
   9   2   4      107.63      127.58      4.05 o
  10   2   4      210.44      183.92      5.93 o
  11   2   4       22.54       24.65      2.14 o
  12   2   4      694.14      697.40     10.15 o
  13   2   4       75.06       54.49      4.36 o
  14   2   4      354.31      322.10      8.19 o
  15   2   4       38.10       28.98      3.38 o
  16   2   4      123.57      127.31      7.17 o
  17   2   4       11.56       10.17      2.96 o
  18   2   4       50.15       44.92      5.00 o
  19   2   4       37.60       40.67      4.88 o
  20   2   4       50.94       44.74      5.34 o
 -19   3   4      154.19      173.01      8.54 o
 -18   3   4        2.10       -0.28      2.48 o
 -17   3   4       53.07       49.66      4.50 o
 -16   3   4       66.39       77.43      5.63 o
 -15   3   4        0.08       -1.34      1.75 o
 -14   3   4       10.00        5.14      2.27 o
 -13   3   4       32.38       16.77      1.88 o
 -12   3   4       62.35       45.95      3.41 o
 -11   3   4        3.41        1.06      0.96 o
 -10   3   4      590.19      558.15      7.21 o
  -9   3   4       14.75       18.56      1.41 o
  -8   3   4      468.16      473.61      7.19 o
  -7   3   4      353.62      344.66      6.29 o
  -6   3   4      829.91      767.77     10.63 o
  -5   3   4        0.02        0.50      0.77 o
  -4   3   4      256.85      270.18      5.28 o
  -3   3   4      885.21      972.46     10.23 o
  -2   3   4     1783.46     1809.63     15.41 o
  -1   3   4     1506.81     1735.61     14.23 o
   0   3   4     2893.34     2729.76     19.26 o
   1   3   4     2376.26     2572.06     17.91 o
   2   3   4     1841.87     1830.24     15.64 o
   3   3   4     1189.24     1335.92     12.97 o
   4   3   4       92.21       91.24      3.00 o
   5   3   4       27.47       25.89      1.55 o
   6   3   4      386.12      355.52      5.03 o
   7   3   4       63.24       61.87      2.48 o
   8   3   4      193.47      192.37      4.10 o
   9   3   4       33.66       40.01      2.36 o
  10   3   4      173.22      156.19      4.72 o
  11   3   4        6.82        4.39      1.35 o
  12   3   4      217.80      192.01      6.53 o
  13   3   4      473.70      442.43     10.16 o
  14   3   4        9.99        7.58      2.42 o
  15   3   4      121.59      110.81      6.80 o
  16   3   4        0.74        0.98      2.35 o
  17   3   4        0.38        2.71      2.74 o
  18   3   4        1.05       -1.78      2.80 o
  19   3   4        1.39        5.08      3.51 o
 -18   4   4       32.22       37.93      5.01 o
 -17   4   4      123.57      118.69      7.67 o
 -16   4   4      192.82      190.88      7.20 o
 -15   4   4       24.50       19.65      2.83 o
 -14   4   4        4.88        6.41      1.90 o
 -13   4   4       14.88       14.01      1.71 o
 -12   4   4       77.71       90.53      5.98 o
 -11   4   4      173.94      175.18      4.98 o
 -10   4   4      127.37      105.83      5.89 o
  -9   4   4       14.82       12.15      2.22 o
  -8   4   4      884.87      859.67     15.08 o
  -7   4   4        0.36        1.63      1.39 o
  -6   4   4     2618.42     2592.81     31.95 o
  -5   4   4       29.59       27.98      2.12 o
  -4   4   4        0.57        3.23      0.68 o
  -3   4   4        7.59        3.40      0.70 o
  -2   4   4      292.86      285.73      4.09 o
  -1   4   4        5.96        7.38      0.80 o
   0   4   4       63.38       65.37      2.10 o
   1   4   4       80.55       77.60      2.21 o
   2   4   4      102.05      122.06      3.12 o
   3   4   4       23.00       28.66      1.49 o
   4   4   4       97.62       98.91      2.46 o
   5   4   4      236.55      252.01      5.38 o
   6   4   4      736.54      782.09      8.79 o
   7   4   4      757.15      728.60      8.19 o
   8   4   4     2459.41     2490.61     22.09 o
   9   4   4      502.88      513.49      8.96 o
  10   4   4      152.34      156.72      5.13 o
  11   4   4        2.94        2.63      1.61 o
  12   4   4        6.91        5.89      1.88 o
  13   4   4       66.18       70.31      5.20 o
  14   4   4       73.77       79.59      6.70 o
  15   4   4      322.31      348.42     11.27 o
  16   4   4      339.31      338.20     11.33 o
  17   4   4       15.24       17.51      3.81 o
  18   4   4       67.45       69.39      6.81 o
 -17   5   4       11.38       17.99      4.29 o
 -16   5   4       76.72       86.47      6.10 o
 -15   5   4      155.89      182.66      7.94 o
 -14   5   4        0.23       -0.43      2.15 o
 -13   5   4      387.61      365.82     11.25 o
 -12   5   4       32.00       31.31      2.30 o
 -11   5   4       12.06        7.86      2.66 o
 -10   5   4       52.60       54.13      4.67 o
  -9   5   4        4.21        2.31      1.76 o
  -8   5   4      154.68      146.08      6.06 o
  -7   5   4     1475.12     1464.63     21.75 o
  -6   5   4      298.77      316.89      5.10 o
  -5   5   4      266.56      268.88      4.55 o
  -4   5   4       11.90       10.67      1.15 o
  -3   5   4        2.21        2.89      0.86 o
  -2   5   4      383.96      351.36      4.56 o
  -1   5   4       79.91       88.53      2.11 o
   0   5   4      548.36      570.29      6.46 o
   1   5   4      469.12      497.71      5.66 o
   2   5   4      359.32      335.55      5.98 o
   3   5   4       43.61       55.89      2.22 o
   4   5   4      520.98      501.31      6.44 o
   5   5   4      539.88      537.21      6.78 o
   6   5   4      207.28      220.48      5.04 o
   7   5   4     1755.76     1676.85     21.28 o
   8   5   4      736.84      743.73     12.71 o
   9   5   4      115.76      127.35      5.75 o
  10   5   4       68.09       59.35      5.38 o
  11   5   4       65.66       75.65      4.88 o
  12   5   4       96.40       94.87      5.26 o
  13   5   4      182.77      175.28      8.23 o
  14   5   4      135.90      150.36      8.50 o
  15   5   4        0.26        2.04      3.00 o
  16   5   4        9.35        8.29      4.82 o
  17   5   4       10.43       15.59      4.68 o
 -16   6   4       18.13       27.29      8.19 o
 -15   6   4      101.01       94.55      6.82 o
 -14   6   4       19.66       11.79      3.20 o
 -13   6   4       22.60       13.34      5.85 o
 -12   6   4        3.99        2.57      3.52 o
 -11   6   4        2.90       -0.36      2.99 o
 -10   6   4       70.16       74.41      7.32 o
  -9   6   4       80.80       78.99      8.12 o
  -8   6   4      135.78      139.19      3.98 o
  -7   6   4      185.07      185.63      4.33 o
  -6   6   4        4.29        3.06      1.19 o
  -5   6   4      115.46       94.06      4.55 o
  -4   6   4      194.47      175.64      4.13 o
  -3   6   4       11.72        5.66      1.23 o
  -2   6   4        5.57        5.87      1.20 o
  -1   6   4      677.88      660.86      9.46 o
   0   6   4       81.21       67.14      3.79 o
   1   6   4      670.50      659.90      9.35 o
   2   6   4       67.80       71.38      3.29 o
   3   6   4       52.35       44.44      2.71 o
   4   6   4       97.77      109.50      5.83 o
   5   6   4      755.48      732.57     13.48 o
   6   6   4       42.61       40.12      4.31 o
   7   6   4        3.29       -1.65      1.78 o
   8   6   4        2.18        1.65      2.05 o
   9   6   4      160.60      173.05      8.65 o
  10   6   4        0.91       -0.20      1.94 o
  11   6   4      262.83      258.17     11.82 o
  12   6   4        4.31        5.53      2.56 o
  13   6   4      103.20       94.51      9.12 o
  14   6   4      132.19      152.90      8.81 o
  15   6   4      202.12      205.58     11.61 o
 -14   7   4      254.29      341.59     31.57 o
 -13   7   4      127.11      126.49     13.25 o
 -12   7   4        3.18        8.56      4.57 o
 -11   7   4        5.91        4.31      4.06 o
 -10   7   4       20.50       20.34      2.74 o
  -9   7   4       69.86       90.38      4.66 o
  -8   7   4        4.13        3.27      1.71 o
  -7   7   4      147.94      148.33      5.68 o
  -6   7   4     1145.21     1054.87     16.53 o
  -5   7   4       46.78       42.30      4.58 o
  -4   7   4       82.06       86.53      4.42 o
  -3   7   4       93.17      110.46      4.68 o
  -2   7   4       46.61       54.35      3.42 o
  -1   7   4       99.47       85.50      4.21 o
   0   7   4      322.91      299.42      8.33 o
   1   7   4      253.31      235.13      6.95 o
   2   7   4       75.00       76.76      4.80 o
   3   7   4      191.03      204.39      7.41 o
   4   7   4       80.03       79.79      6.49 o
   5   7   4       69.09       60.66      5.37 o
   6   7   4      766.22      723.29     15.83 o
   7   7   4       64.72       67.66      8.58 o
   8   7   4       19.09       20.81      3.87 o
   9   7   4       38.47       41.56      4.56 o
  10   7   4       71.88       71.44      7.99 o
  11   7   4        0.35        0.64      2.72 o
  12   7   4       47.37       53.84      5.14 o
  13   7   4       76.00       91.33      6.91 o
 -11   8   4       11.13       11.60      4.49 o
 -10   8   4       20.17       26.39      3.96 o
  -9   8   4      294.40      321.72     13.09 o
  -8   8   4        4.96        3.72      2.67 o
  -7   8   4       90.46      106.99      7.70 o
  -6   8   4       43.34       57.97      6.92 o
  -5   8   4      110.43      119.98      8.36 o
  -4   8   4       80.32       75.64      6.85 o
  -3   8   4        0.01       -0.97      2.44 o
  -2   8   4        8.91        5.04      2.51 o
  -1   8   4       14.26        4.83      2.37 o
   0   8   4        1.49        1.43      2.08 o
   1   8   4      134.86      121.30      6.44 o
   2   8   4        4.70        5.31      2.42 o
   3   8   4       11.71        7.81      2.60 o
   4   8   4       14.27       17.28      4.29 o
   5   8   4       33.75       30.87      4.16 o
   6   8   4       72.45       69.35      9.97 o
   7   8   4       11.57        7.79      3.20 o
   8   8   4       67.79       70.21      6.14 o
   9   8   4      128.34      133.29     12.53 o
  10   8   4      122.41      130.24      8.37 o
  -6   9   4       54.77       80.41      7.67 o
  -5   9   4       34.34       30.86      5.52 o
  -4   9   4       76.29       86.42      8.24 o
  -3   9   4       11.38       13.92      5.92 o
  -2   9   4      188.66      223.81     12.77 o
  -1   9   4        8.12        5.96      3.61 o
   0   9   4        9.36        1.98      3.50 o
   1   9   4        7.65        7.79      3.51 o
   2   9   4       71.16       73.65      7.39 o
   3   9   4        2.96        3.52      3.49 o
   4   9   4       31.61       41.11      5.69 o
   5   9   4       22.96       14.37      4.41 o
 -20   1   5       24.25       23.63      4.87 o
 -19   1   5       76.11       77.19      6.02 o
 -18   1   5        0.15        0.88      2.41 o
 -17   1   5       38.85       41.48      4.22 o
 -16   1   5        0.96       -1.66      1.88 o
 -15   1   5        9.71        5.76      2.09 o
 -14   1   5       44.75       42.31      3.52 o
 -13   1   5       13.40        7.85      1.92 o
 -12   1   5     1929.45     1862.81     19.20 o
 -11   1   5      110.35      113.03      4.10 o
 -10   1   5      306.80      308.08      6.93 o
  -9   1   5      166.38      211.46      5.42 o
  -8   1   5        8.94       18.54      1.48 o
  -7   1   5       35.73       42.99      2.07 o
  -6   1   5     2503.10     2501.80     25.19 o
  -5   1   5       26.85       33.86      1.51 o
  -4   1   5      392.25      382.74      4.10 o
  -3   1   5        7.06       12.99      0.75 o
  -2   1   5     1144.81     1209.22      9.64 o
  -1   1   5      357.11      412.45      4.61 o
   0   1   5     4744.39     5027.56     34.65 o
   1   1   5      175.08      217.33      3.17 o
   2   1   5     2484.93     2540.58     18.78 o
   3   1   5      121.67      102.28      2.27 o
   4   1   5     1299.51     1319.66     11.28 o
   5   1   5      113.26      129.56      2.95 o
   6   1   5     1445.66     1397.38     12.96 o
   7   1   5       18.00       17.36      1.64 o
   8   1   5       47.34       33.06      1.95 o
   9   1   5       35.23       43.90      2.19 o
  10   1   5      736.36      754.26      8.88 o
  11   1   5        5.00        2.38      1.11 o
  12   1   5      719.76      691.65      8.93 o
  13   1   5       11.02        7.30      1.71 o
  14   1   5        8.56       11.77      1.99 o
  15   1   5       10.66       12.52      2.57 o
  16   1   5       12.08        5.06      2.39 o
  17   1   5        0.18       -0.42      2.28 o
  18   1   5       67.97       54.52      4.98 o
  19   1   5       62.55       78.65      6.29 o
  20   1   5       57.67       49.32      6.32 o
 -20   2   5        1.04        1.20      3.56 o
 -19   2   5      351.83      392.79     12.06 o
 -18   2   5       19.51       13.79      3.23 o
 -17   2   5        2.34        3.25      2.31 o
 -16   2   5       17.17       14.78      3.07 o
 -15   2   5       79.43       75.34      5.01 o
 -14   2   5      190.59      232.80     10.68 o
 -13   2   5     2836.78     2702.73     31.69 o
 -12   2   5      175.98      170.86      6.27 o
 -11   2   5       36.23       36.41      2.12 o
 -10   2   5      465.60      447.25      6.54 o
  -9   2   5       96.34      102.00      2.98 o
  -8   2   5      786.58      775.98      8.95 o
  -7   2   5      459.98      486.05      6.24 o
  -6   2   5      450.08      489.17      6.90 o
  -5   2   5      217.03      243.38      3.88 o
  -4   2   5      486.54      487.00      6.10 o
  -3   2   5      770.25      808.06      7.88 o
  -2   2   5     1624.91     1649.70     14.27 o
  -1   2   5     1834.34     1959.34     14.88 o
   0   2   5     1128.25     1134.32      9.56 o
   1   2   5     1598.94     1790.67     13.95 o
   2   2   5      907.86      932.94      8.28 o
   3   2   5     2502.43     2610.93     19.44 o
   4   2   5      104.63      105.26      2.89 o
   5   2   5      475.76      512.34      6.47 o
   6   2   5      975.13     1041.62     10.00 o
   7   2   5      262.25      285.46      5.10 o
   8   2   5      571.55      587.04      7.84 o
   9   2   5      601.92      652.12      9.31 o
  10   2   5      527.57      531.03      8.96 o
  11   2   5      334.86      329.29      6.55 o
  12   2   5       68.23       65.10      4.02 o
  13   2   5     2985.84     2860.91     32.18 o
  14   2   5      284.43      340.95      8.82 o
  15   2   5      270.14      259.21      9.98 o
  16   2   5       13.78        9.04      3.18 o
  17   2   5        6.95        6.08      3.28 o
  18   2   5       23.28       17.57      4.27 o
  19   2   5      442.47      467.95     16.51 o
 -19   3   5      211.36      230.20      9.51 o
 -18   3   5       27.40       20.45      3.64 o
 -17   3   5        3.50        2.87      2.48 o
 -16   3   5        6.66        6.26      2.41 o
 -15   3   5      329.08      344.14      9.15 o
 -14   3   5        5.01        4.47      1.79 o
 -13   3   5       11.11       15.92      2.28 o
 -12   3   5       14.34        6.65      1.39 o
 -11   3   5       14.26       10.08      1.42 o
 -10   3   5      178.10      155.69      3.59 o
  -9   3   5      164.47      171.91      4.37 o
  -8   3   5      182.38      177.76      4.26 o
  -7   3   5      254.49      262.93      4.59 o
  -6   3   5      290.07      326.33      4.80 o
  -5   3   5       19.39       22.66      1.38 o
  -4   3   5      383.33      360.34      5.37 o
  -3   3   5       52.28       63.95      2.36 o
  -2   3   5        0.81        0.15      0.44 o
  -1   3   5      166.47      186.70      3.14 o
   0   3   5       19.14       17.01      1.14 o
   1   3   5     1051.60     1064.87      9.67 o
   2   3   5       31.70       30.95      1.63 o
   3   3   5       31.70       44.58      1.94 o
   4   3   5        2.27        3.71      0.81 o
   5   3   5       33.14       31.74      2.17 o
   6   3   5      202.84      233.15      6.25 o
   7   3   5     1121.28     1107.01     11.80 o
   8   3   5        5.50        6.57      1.32 o
   9   3   5        6.42        5.83      1.27 o
  10   3   5        2.49        0.70      1.12 o
  11   3   5       17.72       23.83      2.56 o
  12   3   5      120.40       97.70      6.76 o
  13   3   5      464.75      511.71     11.17 o
  14   3   5       21.48       15.48      2.80 o
  15   3   5        0.32       -0.01      2.52 o
  16   3   5       68.64       76.17      6.55 o
  17   3   5        0.14       -1.11      2.51 o
  18   3   5        5.12        5.50      3.28 o
  19   3   5       27.01       35.05      6.04 o
 -18   4   5       99.80      110.68      7.85 o
 -17   4   5       53.04       44.31      5.53 o
 -16   4   5        5.14        1.47      2.66 o
 -15   4   5      109.17      112.90      7.02 o
 -14   4   5        1.04        1.01      1.73 o
 -13   4   5        8.52        6.33      1.70 o
 -12   4   5       10.53       15.90      2.09 o
 -11   4   5      368.19      381.27      6.85 o
 -10   4   5       14.50       16.99      2.68 o
  -9   4   5       21.83       19.87      2.74 o
  -8   4   5       34.03       23.52      2.73 o
  -7   4   5      211.51      196.47      6.69 o
  -6   4   5      203.62      172.09      4.84 o
  -5   4   5        6.03        9.44      1.25 o
  -4   4   5        0.06        1.83      0.74 o
  -3   4   5      398.15      356.12      4.94 o
  -2   4   5       34.86       46.94      1.93 o
  -1   4   5       23.06       21.50      1.31 o
   0   4   5        1.41        2.25      0.63 o
   1   4   5        0.17        1.14      0.69 o
   2   4   5       27.95       35.37      1.54 o
   3   4   5      182.22      160.56      3.74 o
   4   4   5       19.52       23.02      2.33 o
   5   4   5      215.88      200.09      4.26 o
   6   4   5      165.27      145.10      4.03 o
   7   4   5       44.86       54.59      2.36 o
   8   4   5       70.00       50.53      2.65 o
   9   4   5      150.46      155.05      5.32 o
  10   4   5        3.09        2.56      1.52 o
  11   4   5       35.18       32.14      2.96 o
  12   4   5       52.01       63.47      4.15 o
  13   4   5      300.98      307.77      9.76 o
  14   4   5        3.52        2.24      2.05 o
  15   4   5       34.16       31.07      4.16 o
  16   4   5       18.62       16.89      3.57 o
  17   4   5       24.00       15.33      4.32 o
  18   4   5       23.09       31.12      5.29 o
 -17   5   5       34.28       22.54      4.56 o
 -16   5   5        4.10        4.89      2.89 o
 -15   5   5        0.07       -2.41      2.48 o
 -14   5   5        6.11        2.84      2.34 o
 -13   5   5       61.86       54.02      4.05 o
 -12   5   5       21.12       14.25      4.23 o
 -11   5   5       61.32       50.66      4.88 o
 -10   5   5        5.12        5.46      2.41 o
  -9   5   5      261.33      245.14      7.70 o
  -8   5   5        2.23        2.95      1.95 o
  -7   5   5       28.18       19.49      2.76 o
  -6   5   5       33.01       28.40      2.06 o
  -5   5   5       38.47       37.14      1.90 o
  -4   5   5       11.14       14.70      1.91 o
  -3   5   5      159.20      115.06      3.19 o
  -2   5   5        6.38        5.40      0.97 o
  -1   5   5      332.24      317.18      4.75 o
   0   5   5       43.42       43.15      2.20 o
   1   5   5      238.70      229.13      3.89 o
   2   5   5        0.03        1.32      0.81 o
   3   5   5       41.27       30.01      1.66 o
   4   5   5      587.34      577.14      7.33 o
   5   5   5       20.79       16.08      2.62 o
   6   5   5       29.97       29.47      2.73 o
   7   5   5       12.27       12.36      2.84 o
   8   5   5      538.16      559.44     10.86 o
   9   5   5        7.96        5.12      2.08 o
  10   5   5      236.89      227.04      8.42 o
  11   5   5       71.33       70.35      8.51 o
  12   5   5       11.33       10.10      2.79 o
  13   5   5      172.90      174.95      8.06 o
  14   5   5      581.48      593.50     15.23 o
  15   5   5      146.12      180.97     10.97 o
  16   5   5        3.10       -1.47      3.54 o
  17   5   5        0.16        0.89      3.66 o
 -15   6   5        0.04        6.41      5.42 o
 -14   6   5      385.53      425.78     21.33 o
 -13   6   5       43.82       66.65     16.78 o
 -12   6   5      296.90      287.31     19.14 o
 -11   6   5      103.27       92.47      9.96 o
 -10   6   5        0.46        2.88      2.47 o
  -9   6   5        4.52        2.08      2.28 o
  -8   6   5       59.83       47.92      3.22 o
  -7   6   5       29.87       24.37      2.40 o
  -6   6   5        4.01        1.30      1.07 o
  -5   6   5      366.68      348.58      5.71 o
  -4   6   5       49.37       59.57      2.97 o
  -3   6   5      352.87      330.49      5.58 o
  -2   6   5      572.53      527.66      8.07 o
  -1   6   5       37.19       47.23      2.57 o
   0   6   5       30.22       14.06      1.86 o
   1   6   5       11.94       17.81      2.60 o
   2   6   5      283.96      255.42      7.31 o
   3   6   5      530.42      521.36     10.63 o
   4   6   5        9.10        9.18      1.96 o
   5   6   5      290.91      276.99      8.21 o
   6   6   5      304.10      303.39     12.45 o
   7   6   5       94.46       92.25      6.52 o
   8   6   5      136.04      131.61      7.28 o
   9   6   5      172.79      164.29      7.98 o
  10   6   5      429.43      429.50     12.46 o
  11   6   5       40.82       34.85      4.07 o
  12   6   5       34.36       40.13      4.40 o
  13   6   5      106.86      115.40      8.86 o
  14   6   5      184.43      195.55      9.54 o
  15   6   5       22.28       15.35      4.99 o
 -13   7   5       11.79        8.20      8.45 o
 -12   7   5      117.22      129.53     18.89 o
 -11   7   5        3.74        1.80      4.53 o
 -10   7   5       39.89       34.36      7.25 o
  -9   7   5      159.06      167.36      6.73 o
  -8   7   5       74.54       77.19      6.90 o
  -7   7   5       56.92       44.00      3.76 o
  -6   7   5      375.14      393.10      9.97 o
  -5   7   5      157.25      132.94      6.64 o
  -4   7   5        3.22        0.07      1.52 o
  -3   7   5       14.16       12.43      2.03 o
  -2   7   5       18.72       16.50      2.27 o
  -1   7   5       32.47       30.93      2.79 o
   0   7   5      100.09       92.57      4.71 o
   1   7   5       43.75       44.70      4.10 o
   2   7   5       26.41       25.18      3.00 o
   3   7   5        6.02        8.40      2.38 o
   4   7   5        5.18        2.64      2.25 o
   5   7   5      199.89      171.20      9.80 o
   6   7   5       72.46       74.83      7.63 o
   7   7   5       28.77       23.32      3.69 o
   8   7   5      167.87      159.56      8.51 o
   9   7   5       34.01       43.99      5.51 o
  10   7   5       22.77       24.55      4.67 o
  11   7   5       33.59       22.63      8.15 o
  12   7   5       10.40        6.49      5.63 o
  13   7   5      111.56      101.42      8.59 o
 -10   8   5       35.25       41.69      5.60 o
  -9   8   5        0.01       -0.29      2.47 o
  -8   8   5       14.45       14.43      4.63 o
  -7   8   5      637.99      687.56     18.71 o
  -6   8   5        8.40        6.28      3.22 o
  -5   8   5      321.54      323.19     13.07 o
  -4   8   5       12.79       13.32      3.74 o
  -3   8   5        3.10        1.29      2.54 o
  -2   8   5       45.18       40.42      4.33 o
  -1   8   5       17.87       14.94      3.17 o
   0   8   5       42.50       45.63      4.70 o
   1   8   5       15.13        6.19      2.81 o
   2   8   5       81.65       86.74      6.43 o
   3   8   5        0.77        0.39      2.37 o
   4   8   5       42.92       29.33      5.47 o
   5   8   5      122.50      117.35      7.49 o
   6   8   5      130.35      136.44      9.82 o
   7   8   5      726.97      772.85     18.00 o
   8   8   5       21.71       19.26      4.04 o
   9   8   5       59.84       55.15      5.94 o
  10   8   5      113.01      108.06      8.41 o
  -4   9   5       29.04       35.58      5.70 o
  -3   9   5       50.64       50.57      6.55 o
  -2   9   5       29.43       26.54      5.76 o
  -1   9   5        2.23        2.20      3.34 o
   0   9   5      225.25      221.17     11.63 o
   1   9   5       33.13       27.00      4.92 o
   2   9   5       16.54       19.30      4.88 o
   3   9   5       18.74       22.12      8.68 o
   4   9   5      123.14      138.34     12.31 o
 -20   0   6      574.43      629.14     22.23 o
 -19   0   6      455.17      491.69     18.45 o
 -18   0   6       31.00       27.40      5.43 o
 -17   0   6       54.91       59.71     10.30 o
 -16   0   6        0.16        1.24      3.01 o
 -15   0   6      105.88      101.43      8.29 o
 -14   0   6     1117.97     1122.75     28.65 o
 -13   0   6      207.83      183.57      9.44 o
 -12   0   6      137.15      120.36      7.20 o
 -11   0   6      465.14      469.89      9.02 o
 -10   0   6     1039.41     1080.44     16.55 o
  -9   0   6      267.48      270.44     11.22 o
  -8   0   6      990.88     1088.72     16.01 o
  -7   0   6      709.99      807.32     12.56 o
  -6   0   6      558.29      703.34     20.70 o
  -5   0   6      949.99      982.31     15.27 o
  -4   0   6     3658.74     3732.97     43.35 o
  -3   0   6      206.36      201.33      8.29 o
  -2   0   6      334.53      396.38      6.28 o
  -1   0   6      115.38      130.62      4.37 o
   0   0   6     1491.60     1577.49     17.10 o
   1   0   6      179.42      196.12      4.55 o
   2   0   6      800.17      806.51     11.45 o
   3   0   6      119.65      130.46      4.10 o
   4   0   6     1211.14     1290.33     15.62 o
   5   0   6      348.97      365.65     10.64 o
   6   0   6      235.02      263.68      7.00 o
   7   0   6     1296.78     1400.46     21.06 o
   8   0   6      301.84      317.26      8.36 o
   9   0   6      414.17      471.25     15.25 o
  10   0   6      460.64      470.15     11.27 o
  11   0   6      269.29      270.85      8.76 o
  12   0   6      275.91      273.31      8.13 o
  13   0   6      844.74      789.52     15.05 o
  14   0   6      309.84      310.33     10.32 o
  15   0   6       17.15       12.01      3.14 o
  16   0   6        7.11        4.90      3.24 o
  17   0   6       12.03       15.07      4.77 o
  18   0   6       48.38       42.99      6.94 o
  19   0   6      323.95      383.51     17.64 o
 -20   1   6       58.19       61.08      5.82 o
 -19   1   6        7.92       14.95      3.51 o
 -18   1   6       14.15       15.94      3.28 o
 -17   1   6        1.45        2.88      2.22 o
 -16   1   6        0.33       -1.22      1.87 o
 -15   1   6       78.77       71.21      5.39 o
 -14   1   6      148.49      149.59      7.58 o
 -13   1   6       82.92       91.38      4.84 o
 -12   1   6        1.83        0.18      1.26 o
 -11   1   6      170.39      153.31      4.11 o
 -10   1   6       21.51       19.12      1.54 o
  -9   1   6      180.10      168.16      4.32 o
  -8   1   6      127.82      137.41      3.97 o
  -7   1   6      262.82      288.12      5.09 o
  -6   1   6      872.66      917.07     10.27 o
  -5   1   6     1249.86     1162.77     10.71 o
  -4   1   6        0.13        0.09      0.46 o
  -3   1   6     3094.11     3222.06     25.31 o
  -2   1   6       14.01       12.52      0.99 o
  -1   1   6        9.96        3.78      0.80 o
   0   1   6       37.61       47.14      1.55 o
   1   1   6      494.60      442.23      5.52 o
   2   1   6       22.21       22.28      1.42 o
   3   1   6     3512.55     3534.78     25.84 o
   4   1   6       77.68       66.89      2.52 o
   5   1   6      314.79      297.30      5.16 o
   6   1   6      586.56      579.67      8.83 o
   7   1   6      259.39      294.73      6.71 o
   8   1   6      611.11      683.11      8.93 o
   9   1   6      519.96      494.84      7.55 o
  10   1   6       10.52        9.28      1.40 o
  11   1   6       78.24       72.60      3.18 o
  12   1   6       33.29       26.20      2.26 o
  13   1   6      153.92      154.30      5.40 o
  14   1   6       49.99       41.17      3.46 o
  15   1   6       60.92       66.96      4.63 o
  16   1   6        0.81        0.80      2.21 o
  17   1   6       19.49       19.54      3.75 o
  18   1   6        6.23        5.70      3.05 o
  19   1   6       13.04       11.73      4.08 o
 -19   2   6       23.77       23.00      4.02 o
 -18   2   6       77.07       67.48      6.28 o
 -17   2   6        0.23       -2.20      2.17 o
 -16   2   6       55.91       50.68      5.47 o
 -15   2   6       12.42        7.84      2.43 o
 -14   2   6        0.20        2.37      1.92 o
 -13   2   6      491.32      524.48     10.36 o
 -12   2   6       44.44       29.08      2.96 o
 -11   2   6        2.13        1.54      1.10 o
 -10   2   6      142.76      142.23      3.72 o
  -9   2   6        5.17        6.09      1.10 o
  -8   2   6      169.65      155.72      3.78 o
  -7   2   6       87.99       76.85      2.54 o
  -6   2   6        4.88        1.97      0.74 o
  -5   2   6       17.44       11.31      1.00 o
  -4   2   6        1.91        0.51      0.54 o
  -3   2   6       29.64       30.76      1.63 o
  -2   2   6       95.56      133.06      3.46 o
  -1   2   6      284.49      313.42      4.20 o
   0   2   6     3067.79     3328.10     25.36 o
   1   2   6      970.13     1122.55     10.91 o
   2   2   6     1168.05     1286.36     10.98 o
   3   2   6       11.12       13.84      1.19 o
   4   2   6      204.29      225.55      3.62 o
   5   2   6       28.54       22.62      1.56 o
   6   2   6      502.61      513.39      8.18 o
   7   2   6       21.11       30.75      2.13 o
   8   2   6       25.33       29.17      2.34 o
   9   2   6        3.33        3.49      1.10 o
  10   2   6      158.29      160.84      4.80 o
  11   2   6        0.17        0.61      1.23 o
  12   2   6      351.28      332.86      7.63 o
  13   2   6      408.73      442.13      9.17 o
  14   2   6      443.12      396.14      8.94 o
  15   2   6        8.15        6.32      2.57 o
  16   2   6      107.41      102.85      6.91 o
  17   2   6        7.72        6.69      3.04 o
  18   2   6        0.24        1.89      3.13 o
  19   2   6       81.54       86.20      7.49 o
 -19   3   6      145.67      145.58      7.92 o
 -18   3   6        0.38        1.39      2.57 o
 -17   3   6      184.81      198.69     10.78 o
 -16   3   6       32.96       37.91      5.50 o
 -15   3   6      498.10      483.61     10.98 o
 -14   3   6        0.95        0.93      1.85 o
 -13   3   6     1833.08     1814.06     24.89 o
 -12   3   6      299.65      307.07      6.27 o
 -11   3   6      136.82      137.04      6.26 o
 -10   3   6      108.45      101.24      3.18 o
  -9   3   6      415.99      423.19      6.65 o
  -8   3   6       52.11       52.92      2.41 o
  -7   3   6        0.27        0.50      0.71 o
  -6   3   6        4.26        3.29      0.85 o
  -5   3   6      863.82      970.20     11.48 o
  -4   3   6      268.45      274.74      5.08 o
  -3   3   6      934.33      954.30     11.58 o
  -2   3   6       11.49       16.93      1.44 o
  -1   3   6      293.77      311.54      5.30 o
   0   3   6       24.53       36.46      1.65 o
   1   3   6       11.46       14.95      1.13 o
   2   3   6      341.88      358.03      4.75 o
   3   3   6      755.76      789.33      9.96 o
   4   3   6      535.42      566.99      9.82 o
   5   3   6     1563.49     1665.65     15.49 o
   6   3   6       77.42       92.83      3.10 o
   7   3   6     1049.52     1062.90     14.60 o
   8   3   6        2.98        1.15      1.21 o
   9   3   6       99.36       96.04      3.94 o
  10   3   6      128.58      120.46      5.33 o
  11   3   6      273.35      292.15      7.27 o
  12   3   6      150.80      153.30      5.92 o
  13   3   6      387.02      354.06      8.88 o
  14   3   6       54.80       44.95      3.89 o
  15   3   6       82.60       81.21      5.85 o
  16   3   6       27.38       31.47      6.08 o
  17   3   6        1.96       -0.86      2.79 o
  18   3   6       11.05       10.86      3.40 o
 -18   4   6      268.45      319.34     17.71 o
 -17   4   6       47.54       48.99      5.28 o
 -16   4   6       16.55       17.18      3.63 o
 -15   4   6       36.26       33.21      4.14 o
 -14   4   6      446.90      461.01     10.27 o
 -13   4   6       65.19       59.81      3.61 o
 -12   4   6        3.76        3.82      1.24 o
 -11   4   6        6.19        6.03      1.20 o
 -10   4   6       83.02       80.50      3.44 o
  -9   4   6       87.53       82.36      3.78 o
  -8   4   6     1329.84     1303.83     14.07 o
  -7   4   6        0.28       -0.01      0.74 o
  -6   4   6     1395.61     1336.42     14.33 o
  -5   4   6       11.64       12.35      1.28 o
  -4   4   6      770.24      764.77      8.85 o
  -3   4   6      238.33      254.92      4.37 o
  -2   4   6      159.65      191.76      4.72 o
  -1   4   6      120.76      100.56      3.45 o
   0   4   6        4.96        3.56      0.87 o
   1   4   6       60.11       49.96      2.19 o
   2   4   6       72.96       92.97      2.62 o
   3   4   6      248.44      268.04      4.81 o
   4   4   6        1.58       -0.21      0.97 o
   5   4   6      106.58      100.54      4.25 o
   6   4   6      744.28      721.29     10.37 o
   7   4   6       17.55       23.78      2.32 o
   8   4   6      684.30      677.79     20.67 o
   9   4   6        0.19        0.49      1.43 o
  10   4   6      116.82      102.50      4.99 o
  11   4   6      213.26      218.21      7.81 o
  12   4   6      348.39      354.52      9.58 o
  13   4   6        1.71        2.63      2.05 o
  14   4   6       41.83       34.18      3.32 o
  15   4   6       17.66       19.35      3.90 o
  16   4   6       79.08       83.99     10.56 o
  17   4   6       46.73       36.90      5.44 o
 -16   5   6        0.58       -1.94      2.83 o
 -15   5   6       28.65       29.44      3.93 o
 -14   5   6        6.93        7.49      2.67 o
 -13   5   6        0.57       -0.58      1.98 o
 -12   5   6       39.15       37.46      5.88 o
 -11   5   6       75.79       71.08      5.72 o
 -10   5   6       22.66       17.98      3.73 o
  -9   5   6        2.37        8.08      2.61 o
  -8   5   6      108.92       96.86      5.68 o
  -7   5   6      254.87      239.58      5.02 o
  -6   5   6      404.36      411.14      6.75 o
  -5   5   6     1786.37     1735.63     15.52 o
  -4   5   6       42.06       32.29      1.88 o
  -3   5   6      737.04      708.11      8.99 o
  -2   5   6       58.74       57.22      2.39 o
  -1   5   6      191.10      196.13      3.54 o
   0   5   6        0.12        0.03      0.87 o
   1   5   6      151.20      166.05      4.16 o
   2   5   6        0.72        1.44      0.95 o
   3   5   6      613.74      590.03      8.48 o
   4   5   6        3.12        6.16      1.56 o
   5   5   6      766.45      744.80     13.68 o
   6   5   6       51.03       50.81      3.92 o
   7   5   6      281.56      267.83      8.23 o
   8   5   6       95.54       88.35      6.21 o
   9   5   6        9.10        7.64      2.77 o
  10   5   6       20.14       18.31      3.39 o
  11   5   6       30.60       37.75      4.01 o
  12   5   6       38.93       41.17      4.31 o
  13   5   6       84.50       88.81      7.64 o
  14   5   6      366.39      391.07     13.36 o
  15   5   6       20.60       30.53      4.99 o
  16   5   6       58.80       52.04      6.73 o
 -15   6   6       18.65       10.53      6.93 o
 -14   6   6        3.63        2.50      5.24 o
 -13   6   6       75.08       80.22     10.81 o
 -12   6   6       13.70        9.56      7.71 o
 -11   6   6      129.17      129.83     10.15 o
 -10   6   6       15.96       12.03      3.12 o
  -9   6   6       95.24       97.39      5.85 o
  -8   6   6       25.23       21.49      2.21 o
  -7   6   6      157.37      170.07      4.26 o
  -6   6   6        2.85        1.80      1.14 o
  -5   6   6       13.05       14.27      1.91 o
  -4   6   6        0.23        0.16      1.17 o
  -3   6   6        3.04        5.12      1.38 o
  -2   6   6        7.85        2.92      1.28 o
  -1   6   6      326.82      312.01      6.71 o
   0   6   6       35.80       42.74      2.90 o
   1   6   6       29.89       20.97      3.04 o
   2   6   6        7.11        5.21      1.66 o
   3   6   6        1.22        1.86      1.59 o
   4   6   6       19.90       19.56      2.78 o
   5   6   6        3.49        2.45      1.83 o
   6   6   6       37.43       29.56      3.42 o
   7   6   6        1.36        1.68      2.12 o
   8   6   6        1.51        1.36      2.31 o
   9   6   6       75.29       64.55      7.01 o
  10   6   6      101.96       99.31      7.69 o
  11   6   6        8.68        6.47      3.09 o
  12   6   6        2.24       -0.74      2.66 o
  13   6   6        2.04        7.89      3.46 o
  14   6   6        5.54        6.97      3.33 o
 -12   7   6       40.11       44.50     12.68 o
 -11   7   6        1.17        0.46      4.46 o
 -10   7   6        0.59       -1.51      2.98 o
  -9   7   6      141.12      144.15      6.09 o
  -8   7   6       33.33       34.09      3.47 o
  -7   7   6       19.33       19.53      2.96 o
  -6   7   6       42.83       45.60      3.63 o
  -5   7   6      183.21      182.73      6.29 o
  -4   7   6       18.22       21.27      2.71 o
  -3   7   6      538.57      512.86     10.32 o
  -2   7   6       68.15       56.54      4.24 o
  -1   7   6        5.44        6.09      2.21 o
   0   7   6      340.14      311.12      8.62 o
   1   7   6        0.63        0.35      2.03 o
   2   7   6       45.41       29.96      3.77 o
   3   7   6      336.80      305.85     10.27 o
   4   7   6       99.44       85.22     12.48 o
   5   7   6       23.55       27.44      3.90 o
   6   7   6       40.10       44.16      4.76 o
   7   7   6       70.10       64.52      5.67 o
   8   7   6       49.32       46.81      5.00 o
   9   7   6      122.43      126.29      8.95 o
  10   7   6       10.31        5.58      3.24 o
  11   7   6        1.07       -1.55      2.94 o
  12   7   6      104.00       99.97      8.83 o
  -9   8   6       27.55       33.91      4.34 o
  -8   8   6       89.86       96.33      6.65 o
  -7   8   6       24.84       11.10      3.45 o
  -6   8   6        1.32        4.80      3.07 o
  -5   8   6       54.53       81.92      7.20 o
  -4   8   6       11.04        5.29      2.71 o
  -3   8   6       10.35       13.51      3.16 o
  -2   8   6        4.71        4.31      2.65 o
  -1   8   6       59.23       69.35      6.36 o
   0   8   6        0.05        0.56      2.49 o
   1   8   6       27.41       39.89      5.04 o
   2   8   6        0.01        3.49      2.61 o
   3   8   6       17.01       25.66      3.98 o
   4   8   6        0.62        0.88      2.63 o
   5   8   6       19.12       32.34      5.42 o
   6   8   6       35.78       33.27      4.62 o
   7   8   6      116.20       94.14      7.28 o
   8   8   6       17.28       13.04      3.78 o
   9   8   6        7.13       12.15      3.90 o
  -2   9   6       80.77      113.44      8.44 o
  -1   9   6       14.73       14.42      4.21 o
   0   9   6      425.11      541.14     16.53 o
   1   9   6       66.39       69.98      7.19 o
   2   9   6      135.42      180.49     10.92 o
 -19   1   7      116.53      135.12      8.43 o
 -18   1   7        3.29        3.06      2.68 o
 -17   1   7        1.51        1.43      2.35 o
 -16   1   7        0.01       -1.40      2.07 o
 -15   1   7       34.30       35.65      3.68 o
 -14   1   7       32.80       35.57      3.56 o
 -13   1   7      504.42      453.21     13.25 o
 -12   1   7      241.48      231.20      7.12 o
 -11   1   7        0.59        0.17      1.27 o
 -10   1   7        1.14        3.44      1.14 o
  -9   1   7       30.64       23.87      1.94 o
  -8   1   7      600.19      565.96     11.14 o
  -7   1   7      115.76      122.93      3.55 o
  -6   1   7        0.90        1.57      0.66 o
  -5   1   7        0.15        0.01      0.58 o
  -4   1   7      223.36      259.33      3.85 o
  -3   1   7       19.45       14.65      1.07 o
  -2   1   7      743.64      730.54      8.52 o
  -1   1   7      463.88      492.86      6.16 o
   0   1   7     1468.05     1483.59     12.78 o
   1   1   7      255.78      270.26      4.27 o
   2   1   7      359.27      332.47      5.52 o
   3   1   7        9.48       10.38      1.23 o
   4   1   7       46.42       61.53      3.62 o
   5   1   7        0.32       -0.07      0.83 o
   6   1   7       99.76      104.94      4.20 o
   7   1   7      162.00      150.08      5.34 o
   8   1   7      254.77      268.22      8.65 o
   9   1   7       48.40       38.75      2.76 o
  10   1   7        0.23       -0.43      1.12 o
  11   1   7        4.63        5.09      1.47 o
  12   1   7       66.92       64.09      3.75 o
  13   1   7      440.35      391.91      9.61 o
  14   1   7      119.21      107.49      6.10 o
  15   1   7       52.31       56.82      4.54 o
  16   1   7       66.32       73.78      6.55 o
  17   1   7       36.88       34.14      5.98 o
  18   1   7       36.12       40.50      7.23 o
  19   1   7       35.17       44.49      9.72 o
 -19   2   7       34.89       34.89      4.53 o
 -18   2   7       70.31       64.47      6.44 o
 -17   2   7       32.90       19.42      4.85 o
 -16   2   7       60.17       61.99      6.00 o
 -15   2   7       61.91       63.71      6.21 o
 -14   2   7        7.75        2.92      1.96 o
 -13   2   7     1228.44     1259.86     19.55 o
 -12   2   7      759.63      703.95     12.98 o
 -11   2   7        6.12        3.74      1.30 o
 -10   2   7       93.15       79.56      3.56 o
  -9   2   7        0.68       -0.58      0.86 o
  -8   2   7      260.07      264.56      5.16 o
  -7   2   7      425.74      437.46      6.93 o
  -6   2   7       62.38       70.56      2.54 o
  -5   2   7      697.53      711.21      8.23 o
  -4   2   7      215.23      215.64      3.68 o
  -3   2   7     1145.00     1155.94     13.34 o
  -2   2   7     1763.91     1736.95     16.17 o
  -1   2   7      486.29      527.17      7.84 o
   0   2   7     1156.41     1146.36     11.19 o
   1   2   7      667.45      770.99      9.01 o
   2   2   7      667.48      695.32      8.33 o
   3   2   7     1396.96     1372.55     12.69 o
   4   2   7       18.53       24.41      1.99 o
   5   2   7      657.64      688.08      9.48 o
   6   2   7     1062.61     1046.56     12.87 o
   7   2   7       19.82       16.10      1.80 o
   8   2   7       42.65       43.72      2.84 o
   9   2   7       18.14       11.50      1.31 o
  10   2   7      562.80      550.50     10.03 o
  11   2   7       11.73        9.50      2.19 o
  12   2   7       47.23       39.26      3.41 o
  13   2   7      189.02      197.25      7.50 o
  14   2   7        1.38        1.20      2.02 o
  15   2   7      151.83      156.36      7.89 o
  16   2   7       86.72       87.84      6.54 o
  17   2   7       48.70       50.74      6.80 o
  18   2   7       48.04       50.60      7.12 o
 -18   3   7        2.50        1.22      2.78 o
 -17   3   7        4.09       -0.12      2.30 o
 -16   3   7       28.94       26.43      3.46 o
 -15   3   7      253.86      279.85     10.18 o
 -14   3   7       51.11       47.66      3.88 o
 -13   3   7      205.31      217.58      6.99 o
 -12   3   7      549.35      559.66     13.77 o
 -11   3   7      250.97      262.25      5.90 o
 -10   3   7       43.78       43.98      2.92 o
  -9   3   7      262.06      264.72      5.43 o
  -8   3   7        3.66        2.00      1.04 o
  -7   3   7      476.29      462.95      8.49 o
  -6   3   7      627.20      613.07     11.63 o
  -5   3   7     2164.35     2085.27     20.25 o
  -4   3   7       12.60        7.10      1.12 o
  -3   3   7      173.27      167.43      3.99 o
  -2   3   7      264.76      260.03      4.99 o
  -1   3   7      300.89      283.22      4.54 o
   0   3   7     2081.61     2156.95     18.75 o
   1   3   7      982.96      939.82     10.68 o
   2   3   7      723.43      743.55      8.01 o
   3   3   7      430.36      433.38      6.36 o
   4   3   7        3.93        1.84      0.94 o
   5   3   7      293.75      258.17      5.19 o
   6   3   7      349.68      359.44      6.09 o
   7   3   7      566.12      527.83      8.48 o
   8   3   7        0.02       -1.40      1.22 o
   9   3   7        2.11       -1.11      1.36 o
  10   3   7        9.10        4.75      1.91 o
  11   3   7        6.33        1.19      1.82 o
  12   3   7      348.71      372.59      9.73 o
  13   3   7       59.32       60.75      4.66 o
  14   3   7       27.31       24.69      3.14 o
  15   3   7       76.04       80.72      5.60 o
  16   3   7       34.36       28.47      4.68 o
  17   3   7       61.53       66.12      6.11 o
  18   3   7        0.51       -0.93      3.76 o
 -17   4   7       26.57       28.48      4.54 o
 -16   4   7       68.04       63.05      5.75 o
 -15   4   7        3.26        3.39      2.62 o
 -14   4   7       78.04       92.74      6.19 o
 -13   4   7       13.97       15.43      2.33 o
 -12   4   7        2.78        2.70      1.58 o
 -11   4   7       48.42       46.82      2.55 o
 -10   4   7      222.36      206.99      5.14 o
  -9   4   7        1.70        1.13      0.99 o
  -8   4   7        1.34        2.90      1.00 o
  -7   4   7      164.94      170.82      4.17 o
  -6   4   7       77.79       73.78      2.94 o
  -5   4   7        6.36        5.42      1.32 o
  -4   4   7       57.23       60.82      2.30 o
  -3   4   7      190.58      178.72      5.65 o
  -2   4   7       24.08       21.97      1.69 o
  -1   4   7      150.57      138.26      4.09 o
   0   4   7      116.56      116.33      3.44 o
   1   4   7        0.89        4.97      1.00 o
   2   4   7       11.54       12.79      1.53 o
   3   4   7      139.71      143.98      4.77 o
   4   4   7       39.80       38.68      2.83 o
   5   4   7        0.41       -0.39      1.15 o
   6   4   7      484.87      455.26      9.93 o
   7   4   7        2.33        1.43      1.76 o
   8   4   7       38.59       28.83      4.17 o
   9   4   7        5.68        2.01      2.00 o
  10   4   7        6.62        4.83      3.02 o
  11   4   7        2.64        4.04      2.19 o
  12   4   7       56.58       50.36      5.05 o
  13   4   7       90.39       86.93      6.74 o
  14   4   7       36.52       20.37      4.90 o
  15   4   7       44.77       42.09      5.45 o
  16   4   7        1.93        2.64      3.41 o
  17   4   7      118.37      115.11      9.87 o
 -16   5   7       13.70        9.87      3.41 o
 -15   5   7       14.22       16.31      3.43 o
 -14   5   7        3.26        0.75      2.52 o
 -13   5   7       29.65       33.54      4.10 o
 -12   5   7       20.07       17.95      2.80 o
 -11   5   7       64.56       63.42      7.13 o
 -10   5   7        6.33        6.42      1.35 o
  -9   5   7       71.15       66.34      2.90 o
  -8   5   7      565.62      547.07      7.96 o
  -7   5   7       82.21       87.75      3.09 o
  -6   5   7       12.06       11.61      1.34 o
  -5   5   7       43.96       37.45      2.08 o
  -4   5   7      479.35      452.76      6.36 o
  -3   5   7       75.53       79.07      3.49 o
  -2   5   7      257.54      250.82      5.47 o
  -1   5   7       89.12       67.86      2.96 o
   0   5   7      252.96      242.83      7.65 o
   1   5   7       50.69       35.19      2.65 o
   2   5   7      485.23      490.23      8.81 o
   3   5   7        5.15        4.83      1.52 o
   4   5   7       13.29       12.12      2.16 o
   5   5   7        3.29        3.80      1.88 o
   6   5   7       11.42       12.20      2.37 o
   7   5   7       98.38      102.25      5.78 o
   8   5   7       81.23       64.88      6.41 o
   9   5   7        2.38       -2.56      2.04 o
  10   5   7        2.03        1.47      2.35 o
  11   5   7       38.27       38.37      6.65 o
  12   5   7       63.11       59.56      6.52 o
  13   5   7       29.04       33.26      4.75 o
  14   5   7       72.64       88.18      9.32 o
  15   5   7        1.72        1.62      3.16 o
  16   5   7       12.73        6.29      4.62 o
 -14   6   7        0.02       -5.25      4.84 o
 -13   6   7      326.74      380.39     19.98 o
 -12   6   7        9.39        9.28      6.22 o
 -11   6   7       30.90       45.53      9.94 o
 -10   6   7       58.08       58.22      6.05 o
  -9   6   7        1.92        0.65      1.68 o
  -8   6   7      147.97      142.11      5.57 o
  -7   6   7       69.40       64.58      3.90 o
  -6   6   7       94.00       89.89      4.70 o
  -5   6   7       29.71       32.13      2.71 o
  -4   6   7       33.95       21.98      2.73 o
  -3   6   7       73.92       60.31      4.37 o
  -2   6   7      357.28      347.28      7.27 o
  -1   6   7       33.77       22.68      2.36 o
   0   6   7      802.98      821.32     15.29 o
   1   6   7       94.96       77.74      4.90 o
   2   6   7       47.81       41.11      4.52 o
   3   6   7       82.54       63.75      5.09 o
   4   6   7      152.17      149.08      7.01 o
   5   6   7       52.23       36.69      6.60 o
   6   6   7      482.19      452.17     12.32 o
   7   6   7       18.93       22.93      5.77 o
   8   6   7       35.71       33.31      4.28 o
   9   6   7       45.69       36.31      4.54 o
  10   6   7        7.08        1.67      2.59 o
  11   6   7       83.94       86.85      6.90 o
  12   6   7        7.13        4.43      3.32 o
  13   6   7       96.63      107.62      8.17 o
  14   6   7       84.24       72.26      6.93 o
 -12   7   7      135.04      139.96     34.06 o
 -11   7   7       32.98       34.17      7.63 o
 -10   7   7        1.31        6.08      4.11 o
  -9   7   7      103.02      103.18      8.53 o
  -8   7   7        0.87       -0.17      2.21 o
  -7   7   7       46.67       45.49      6.74 o
  -6   7   7      271.08      320.88      8.45 o
  -5   7   7      181.11      178.54      6.88 o
  -4   7   7        0.70        2.46      2.02 o
  -3   7   7        4.47        0.53      2.02 o
  -2   7   7        1.34       -2.09      1.77 o
  -1   7   7      171.79      186.29      7.55 o
   0   7   7       14.34       11.63      2.54 o
   1   7   7      416.29      397.62     12.00 o
   2   7   7       49.39       50.91      4.91 o
   3   7   7       21.67       18.94      3.41 o
   4   7   7       52.92       50.93      5.02 o
   5   7   7      114.08      125.01      7.58 o
   6   7   7      122.23      136.54      8.27 o
   7   7   7       22.85       24.52      4.03 o
   8   7   7       77.97       74.73      6.33 o
   9   7   7       84.93       94.50      7.20 o
  10   7   7        1.03       -0.29      3.31 o
  11   7   7       29.95       29.39      6.24 o
  -8   8   7       53.39       72.02      7.21 o
  -7   8   7      118.01      123.65      7.81 o
  -6   8   7      140.66      127.76     10.12 o
  -5   8   7      169.36      206.99     10.12 o
  -4   8   7       43.67       43.82      4.80 o
  -3   8   7        0.81        0.87      2.70 o
  -2   8   7        3.32        5.50      2.95 o
  -1   8   7       13.28       15.72      3.52 o
   0   8   7       11.63        6.55      2.95 o
   1   8   7       22.23       20.73      3.80 o
   2   8   7       18.85       19.74      3.94 o
   3   8   7        3.70       -0.18      2.64 o
   4   8   7       15.95       13.89      3.70 o
   5   8   7       53.40       71.49      6.43 o
   6   8   7      358.11      401.78     13.81 o
   7   8   7      108.63      117.67      8.82 o
   8   8   7      247.17      259.57     11.65 o
 -19   0   8       42.56       45.67      7.11 o
 -18   0   8       33.71       24.92      5.61 o
 -17   0   8       42.28       39.36      6.19 o
 -16   0   8      225.34      226.17     13.06 o
 -15   0   8       69.98       88.29      7.95 o
 -14   0   8        6.38        5.53      3.17 o
 -13   0   8      219.92      197.11     10.31 o
 -12   0   8      391.00      376.86     15.17 o
 -11   0   8      240.30      208.73     21.30 o
 -10   0   8     1091.83     1079.87     24.00 o
  -9   0   8      423.22      407.32      8.77 o
  -8   0   8      645.44      711.20     12.39 o
  -7   0   8     1484.17     1576.08     21.89 o
  -6   0   8      136.65      142.36      5.88 o
  -5   0   8      117.40      103.94     10.58 o
  -4   0   8      300.77      349.63      9.26 o
  -3   0   8       48.89       70.05      3.45 o
  -2   0   8      582.80      549.27      9.64 o
  -1   0   8      347.94      410.54      7.43 o
   0   0   8      393.31      427.08      7.72 o
   1   0   8      998.34     1059.24     14.57 o
   2   0   8      872.61      909.82     20.05 o
   3   0   8       42.41       42.02      5.06 o
   4   0   8      263.02      302.51      8.80 o
   5   0   8        3.55        1.72      1.45 o
   6   0   8        1.75        4.82      1.84 o
   7   0   8     1535.60     1631.39     39.04 o
   8   0   8      693.67      691.34     15.93 o
   9   0   8      182.40      144.72      7.99 o
  10   0   8      862.01      873.85     20.56 o
  11   0   8      186.71      166.62      9.18 o
  12   0   8       53.63       39.59      4.39 o
  13   0   8      232.94      234.53     11.75 o
  14   0   8       65.25       47.92      5.74 o
  15   0   8       27.22       11.58      4.48 o
  16   0   8      155.67      139.64     17.50 o
  17   0   8       19.86       14.11      6.06 o
  18   0   8       11.63       19.29      6.75 o
 -19   1   8      106.15      123.07      7.60 o
 -18   1   8       29.95       30.06      5.67 o
 -17   1   8       91.76       99.12      6.41 o
 -16   1   8       59.42       55.85      5.16 o
 -15   1   8        4.21        4.29      2.26 o
 -14   1   8        2.05        1.97      1.92 o
 -13   1   8      183.56      154.85      6.63 o
 -12   1   8       29.24       25.80      3.14 o
 -11   1   8       47.21       47.22      3.85 o
 -10   1   8       99.15      109.53      4.66 o
  -9   1   8       37.11       42.24      2.73 o
  -8   1   8      432.00      439.44      8.10 o
  -7   1   8      185.11      216.00      4.78 o
  -6   1   8      101.19      121.87      3.15 o
  -5   1   8      211.48      223.07      4.19 o
  -4   1   8        4.42        2.33      1.06 o
  -3   1   8        4.89        1.25      0.73 o
  -2   1   8      281.67      304.91      6.18 o
  -1   1   8      366.30      434.72      6.82 o
   0   1   8       73.02       72.21      2.62 o
   1   1   8      575.80      658.83      7.65 o
   2   1   8      317.68      307.46      5.56 o
   3   1   8      182.18      214.97      4.77 o
   4   1   8       11.05        8.88      1.28 o
   5   1   8      105.04      106.31      5.10 o
   6   1   8        6.59        5.23      1.36 o
   7   1   8      435.95      469.52      8.67 o
   8   1   8      977.03     1026.80     14.92 o
   9   1   8      146.16      168.08      8.38 o
  10   1   8       83.30       74.94      5.66 o
  11   1   8       28.67       29.70      3.01 o
  12   1   8        9.55        4.95      1.95 o
  13   1   8      660.36      654.43     11.69 o
  14   1   8      203.06      215.34      8.76 o
  15   1   8       91.54       78.22      5.69 o
  16   1   8       64.25       68.61      7.56 o
  17   1   8      142.20      150.94      9.45 o
  18   1   8        7.73        4.50      3.81 o
 -18   2   8       13.66       13.84      3.46 o
 -17   2   8        0.68        0.25      2.33 o
 -16   2   8      107.18      104.89      6.30 o
 -15   2   8      125.78      125.88      7.12 o
 -14   2   8      245.36      212.09      7.65 o
 -13   2   8      268.63      260.07      8.11 o
 -12   2   8       89.62       76.93      4.98 o
 -11   2   8      282.65      286.21      8.80 o
 -10   2   8      491.05      501.43     10.68 o
  -9   2   8       49.95       53.06      2.99 o
  -8   2   8       55.56       56.56      3.03 o
  -7   2   8        1.79        1.35      0.98 o
  -6   2   8       13.01        9.94      1.23 o
  -5   2   8        1.37        1.06      0.79 o
  -4   2   8      180.66      167.55      6.17 o
  -3   2   8        1.00        6.10      0.93 o
  -2   2   8      260.30      247.40      4.36 o
  -1   2   8      544.53      603.80      9.79 o
   0   2   8      138.06      124.84      3.24 o
   1   2   8      581.74      657.77      8.44 o
   2   2   8        9.97        5.91      1.01 o
   3   2   8       29.80       18.89      1.64 o
   4   2   8       77.34       69.61      3.19 o
   5   2   8        3.28        2.19      1.20 o
   6   2   8      860.41      923.99     12.94 o
   7   2   8        2.04        1.38      1.29 o
   8   2   8      422.57      426.57      8.41 o
   9   2   8      121.94      134.13      4.22 o
  10   2   8       60.12       56.11      2.82 o
  11   2   8        9.96        8.97      2.30 o
  12   2   8      223.63      251.74      8.88 o
  13   2   8       54.44       49.11      4.40 o
  14   2   8       36.94       38.66      4.50 o
  15   2   8       40.58       40.93      5.24 o
  16   2   8        1.24        1.53      2.80 o
  17   2   8        6.62        1.66      3.27 o
  18   2   8       54.38       59.77     10.40 o
 -18   3   8        4.61        7.87      4.42 o
 -17   3   8      193.18      218.66      8.73 o
 -16   3   8       39.93       41.79      4.25 o
 -15   3   8       10.17       11.19      2.72 o
 -14   3   8      252.62      260.68      8.26 o
 -13   3   8      410.40      426.59      9.84 o
 -12   3   8      330.30      291.38      8.49 o
 -11   3   8      314.72      339.68     11.72 o
 -10   3   8      116.89      128.05      4.31 o
  -9   3   8      476.29      463.74      7.81 o
  -8   3   8        6.28        2.79      1.20 o
  -7   3   8     1554.91     1574.25     18.01 o
  -6   3   8      161.47      163.82      4.44 o
  -5   3   8     2380.88     2334.17     24.43 o
  -4   3   8      160.53      165.60      4.48 o
  -3   3   8       28.67       22.19      1.79 o
  -2   3   8      498.11      521.05      8.38 o
  -1   3   8      212.49      186.85      4.72 o
   0   3   8      479.64      524.22      6.84 o
   1   3   8      105.87       94.60      2.86 o
   2   3   8      578.75      628.09      7.56 o
   3   3   8       66.78       75.87      2.98 o
   4   3   8      109.43      102.99      3.44 o
   5   3   8      253.88      259.42      7.02 o
   6   3   8      432.21      438.30      8.15 o
   7   3   8      466.62      472.93      8.72 o
   8   3   8      110.59      125.35      5.40 o
   9   3   8       58.34       53.69      3.83 o
  10   3   8      103.89      107.21      6.19 o
  11   3   8       95.95       88.77      5.79 o
  12   3   8       40.98       35.72      4.10 o
  13   3   8        3.71        2.93      2.44 o
  14   3   8      811.58      862.31     19.03 o
  15   3   8      219.65      223.61     15.43 o
  16   3   8       18.78       17.42      5.03 o
  17   3   8       27.43       33.43      6.76 o
 -17   4   8       57.37       43.27      8.20 o
 -16   4   8      310.46      296.22     11.48 o
 -15   4   8        9.39        4.64      2.99 o
 -14   4   8       57.20       57.00      5.44 o
 -13   4   8      180.08      212.22      6.74 o
 -12   4   8      148.06      160.85      7.38 o
 -11   4   8       53.17       53.83      3.83 o
 -10   4   8      723.07      686.66     12.02 o
  -9   4   8      315.01      304.73      6.08 o
  -8   4   8      132.26      117.37      4.22 o
  -7   4   8      243.10      239.30      7.20 o
  -6   4   8       67.70       65.65      3.16 o
  -5   4   8      679.44      695.83     10.16 o
  -4   4   8      168.23      165.59      4.94 o
  -3   4   8      199.87      170.31      4.86 o
  -2   4   8        0.09        0.38      1.00 o
  -1   4   8        5.94        5.84      1.18 o
   0   4   8     2364.91     2390.41     22.46 o
   1   4   8      100.45      105.12      3.25 o
   2   4   8        2.36        0.54      0.97 o
   3   4   8      104.99       92.27      3.79 o
   4   4   8       31.66       36.95      2.68 o
   5   4   8      330.01      323.79      6.52 o
   6   4   8       91.46       87.01      5.09 o
   7   4   8      260.01      252.95      9.02 o
   8   4   8      723.90      695.48     18.86 o
   9   4   8      412.19      425.60     12.02 o
  10   4   8       67.65       58.35      9.22 o
  11   4   8        5.40        5.52      2.89 o
  12   4   8       58.31       49.10      5.72 o
  13   4   8       54.14       58.28      6.59 o
  14   4   8      102.06      119.89      9.21 o
  15   4   8      102.57      128.52      9.88 o
  16   4   8       90.97       89.21      8.72 o
 -15   5   8       40.89       44.43      5.26 o
 -14   5   8       33.54       46.43      6.06 o
 -13   5   8        0.07        3.63      2.47 o
 -12   5   8       57.38       68.14      4.91 o
 -11   5   8        4.89        4.05      2.32 o
 -10   5   8        0.08        0.44      1.95 o
  -9   5   8       12.18       12.21      2.03 o
  -8   5   8       17.00        9.81      1.87 o
  -7   5   8      390.35      403.36      7.88 o
  -6   5   8       13.94       14.22      2.03 o
  -5   5   8        9.26        9.26      1.90 o
  -4   5   8        3.37        1.60      1.47 o
  -3   5   8      102.55       98.91      4.76 o
  -2   5   8      782.04      719.27     13.19 o
  -1   5   8       13.05        4.87      1.47 o
   0   5   8       69.97       40.73      3.23 o
   1   5   8       11.43        1.80      1.57 o
   2   5   8     1241.15     1134.13     15.43 o
   3   5   8       72.85       76.23      6.14 o
   4   5   8       61.00       51.00      4.38 o
   5   5   8        0.35       -0.69      1.58 o
   6   5   8       20.56       13.68      2.64 o
   7   5   8      244.77      240.69      9.30 o
   8   5   8      275.25      257.70     10.34 o
   9   5   8       68.21       67.38      7.36 o
  10   5   8       31.23       28.21      4.27 o
  11   5   8        2.52        4.34      2.64 o
  12   5   8       55.42       52.07      7.97 o
  13   5   8        7.19        7.72      3.48 o
  14   5   8      143.91      165.30     10.06 o
  15   5   8       44.44       55.38      9.26 o
 -13   6   8      147.51      172.48     17.28 o
 -12   6   8      150.99      140.79     13.80 o
 -11   6   8        0.58       -0.89      2.30 o
 -10   6   8       65.63       64.58      4.67 o
  -9   6   8        8.66        6.65      2.16 o
  -8   6   8       51.40       57.68      4.15 o
  -7   6   8       14.60       17.77      2.42 o
  -6   6   8      331.37      309.92      8.57 o
  -5   6   8        7.04        2.03      1.65 o
  -4   6   8       19.96       16.37      2.37 o
  -3   6   8       15.66       13.10      2.25 o
  -2   6   8       40.08       30.71      3.29 o
  -1   6   8        1.72        1.89      1.84 o
   0   6   8      247.10      237.51      7.94 o
   1   6   8        8.12        5.82      2.15 o
   2   6   8        3.60        2.89      1.85 o
   3   6   8        0.31       -0.01      1.69 o
   4   6   8      126.28      124.10      6.55 o
   5   6   8       46.41       33.39      4.11 o
   6   6   8       34.56       20.36      3.48 o
   7   6   8       30.88       25.88      5.47 o
   8   6   8       47.91       52.41      6.39 o
   9   6   8        0.01       -0.34      2.79 o
  10   6   8       34.61       24.28      4.79 o
  11   6   8       36.06       26.73      4.62 o
  12   6   8        2.99        2.33      3.10 o
  13   6   8      123.01      129.98     10.07 o
 -11   7   8       19.56       17.84      6.77 o
 -10   7   8        7.39        8.33      3.05 o
  -9   7   8        0.71        2.26      2.46 o
  -8   7   8        4.09        0.11      2.44 o
  -7   7   8        0.03        0.70      2.53 o
  -6   7   8       19.52       13.01      3.02 o
  -5   7   8        0.00       -0.34      2.02 o
  -4   7   8       35.35       37.48      3.75 o
  -3   7   8        1.13        0.03      2.06 o
  -2   7   8       43.92       47.76      4.31 o
  -1   7   8       49.74       41.76      3.97 o
   0   7   8      111.66      118.52      6.53 o
   1   7   8        3.49        3.89      2.55 o
   2   7   8        0.31        0.33      2.30 o
   3   7   8       47.48       38.51      6.34 o
   4   7   8        9.80        7.68      3.01 o
   5   7   8        7.13       12.78      3.30 o
   6   7   8      394.76      468.29     16.77 o
   7   7   8       11.89       13.89      3.61 o
   8   7   8        8.07        5.15      3.14 o
   9   7   8        4.60        6.34      3.25 o
  10   7   8       22.48       20.13      5.02 o
  -7   8   8        1.12       -0.35      3.02 o
  -6   8   8        0.67       -1.62      2.96 o
  -5   8   8       10.87        7.79      3.53 o
  -4   8   8        7.35       16.98      3.64 o
  -3   8   8       59.84       50.76      5.16 o
  -2   8   8        8.77       16.70      3.60 o
  -1   8   8       13.15       21.48      3.90 o
   0   8   8       31.03       23.24      4.18 o
   1   8   8       91.60      110.84      7.62 o
   2   8   8        1.30       -0.40      2.72 o
   3   8   8       28.75       19.35      5.30 o
   4   8   8        4.20        6.74      3.32 o
   5   8   8        2.07        4.80      3.36 o
   6   8   8        6.66       14.61      4.05 o
 -18   1   9       56.92       68.79      5.79 o
 -17   1   9       18.95       18.57      3.51 o
 -16   1   9       94.45       92.07      6.73 o
 -15   1   9       29.87       17.27      3.13 o
 -14   1   9       24.72       22.85      3.25 o
 -13   1   9        1.62        3.51      2.14 o
 -12   1   9        8.95        8.10      2.41 o
 -11   1   9      455.40      433.68     12.02 o
 -10   1   9      462.54      476.82     11.96 o
  -9   1   9      194.29      188.38      6.76 o
  -8   1   9       14.06       11.27      1.79 o
  -7   1   9       48.64       51.48      2.75 o
  -6   1   9       42.18       34.27      1.91 o
  -5   1   9        3.71        5.62      0.97 o
  -4   1   9      386.15      388.60      5.87 o
  -3   1   9       81.56       72.91      2.93 o
  -2   1   9       54.11       43.63      1.95 o
  -1   1   9      181.58      172.77      4.18 o
   0   1   9      436.81      415.81      6.68 o
   1   1   9      351.16      357.32      5.41 o
   2   1   9      235.23      223.37      4.62 o
   3   1   9      130.86      123.81      4.22 o
   4   1   9      243.37      267.00      6.06 o
   5   1   9       27.10       24.81      2.31 o
   6   1   9      129.71      119.05      5.74 o
   7   1   9      189.20      200.51      8.20 o
   8   1   9       39.27       36.13      3.03 o
   9   1   9      573.11      579.48     10.90 o
  10   1   9      428.34      407.06     12.15 o
  11   1   9      376.09      373.33      9.79 o
  12   1   9       14.77       11.97      2.70 o
  13   1   9       93.46      109.07      6.85 o
  14   1   9        6.79        3.70      2.77 o
  15   1   9        3.90        3.77      3.28 o
  16   1   9      147.17      142.85     15.60 o
  17   1   9       41.44       43.65      6.48 o
  18   1   9       96.21      104.17     18.89 o
 -18   2   9       34.46       31.27      5.72 o
 -17   2   9      250.47      265.44     10.08 o
 -16   2   9       39.73       43.96      4.41 o
 -15   2   9       21.02       21.40      3.28 o
 -14   2   9      212.57      195.14      7.79 o
 -13   2   9        3.55        2.21      2.07 o
 -12   2   9       80.25       83.69      5.31 o
 -11   2   9       99.78       98.80      8.15 o
 -10   2   9        0.22       -0.56      2.30 o
  -9   2   9        6.26        3.73      1.71 o
  -8   2   9      124.90      109.09      4.69 o
  -7   2   9      533.19      540.49     11.63 o
  -6   2   9     1847.75     1864.92     20.70 o
  -5   2   9        0.44        0.51      0.86 o
  -4   2   9      128.36      120.52      4.15 o
  -3   2   9      448.65      438.66      6.43 o
  -2   2   9        5.89       10.84      1.28 o
  -1   2   9       65.48       65.05      2.62 o
   0   2   9       35.58       27.60      1.79 o
   1   2   9        8.74        6.34      1.18 o
   2   2   9        6.71        4.00      1.07 o
   3   2   9      388.50      394.95      6.68 o
   4   2   9       92.72       93.57      4.89 o
   5   2   9        0.52       -0.32      1.18 o
   6   2   9     1143.91     1151.88     15.44 o
   7   2   9      331.98      352.83     10.79 o
   8   2   9      277.61      268.87      6.99 o
   9   2   9       27.79       25.41      2.72 o
  10   2   9        9.08        3.11      1.96 o
  11   2   9        2.27        0.86      1.96 o
  12   2   9        9.10        8.00      2.48 o
  13   2   9       46.55       36.52      6.34 o
  14   2   9      140.51      143.14      9.93 o
  15   2   9       22.56       20.38      4.81 o
  16   2   9        0.01       -1.06      3.37 o
  17   2   9        0.10       -0.88      3.94 o
 -17   3   9       39.84       37.33      4.34 o
 -16   3   9       23.95       21.19      4.18 o
 -15   3   9      117.93      122.02      6.46 o
 -14   3   9      379.53      403.50     10.47 o
 -13   3   9       15.59       12.61      3.77 o
 -12   3   9      417.62      424.84     10.52 o
 -11   3   9      312.58      325.99      9.07 o
 -10   3   9      148.87      149.42      7.07 o
  -9   3   9       86.88       84.73      4.51 o
  -8   3   9        1.85        1.76      1.44 o
  -7   3   9      111.48      111.34      4.17 o
  -6   3   9      557.03      522.29      8.66 o
  -5   3   9       61.37       59.69      3.05 o
  -4   3   9      171.49      150.68      4.46 o
  -3   3   9       12.29       10.08      1.68 o
  -2   3   9      248.45      245.57      6.73 o
  -1   3   9      243.69      230.32      5.17 o
   0   3   9     1845.99     1943.02     18.03 o
   1   3   9      151.85      171.75      4.00 o
   2   3   9        3.68        6.59      1.14 o
   3   3   9       15.81       16.07      1.41 o
   4   3   9       62.27       76.20      3.12 o
   5   3   9       67.31       74.14      5.11 o
   6   3   9      405.17      405.70      8.11 o
   7   3   9      386.75      386.87     12.80 o
   8   3   9       37.36       32.41      3.09 o
   9   3   9      323.97      347.45      8.75 o
  10   3   9        6.82        7.20      2.18 o
  11   3   9      135.91      123.07      6.97 o
  12   3   9       19.69       16.83      3.88 o
  13   3   9       63.60       61.50      6.81 o
  14   3   9      192.99      225.95     19.23 o
  15   3   9       18.00       11.32      5.22 o
  16   3   9        8.58        3.18      4.59 o
 -16   4   9       10.18        7.39      3.73 o
 -15   4   9        4.49        1.84      2.95 o
 -14   4   9      101.62       97.50      6.78 o
 -13   4   9       48.28       30.28      4.40 o
 -12   4   9       17.48       14.36      4.08 o
 -11   4   9      131.48      130.93      7.47 o
 -10   4   9       60.23       66.52      4.54 o
  -9   4   9        1.28        3.23      1.83 o
  -8   4   9      107.36      109.05      5.18 o
  -7   4   9      227.74      228.66      7.62 o
  -6   4   9      261.61      247.02      6.66 o
  -5   4   9      530.99      512.28     15.35 o
  -4   4   9       79.16       87.14      4.43 o
  -3   4   9       52.33       43.25      3.22 o
  -2   4   9       69.92       80.42      4.31 o
  -1   4   9      862.81      893.12     12.60 o
   0   4   9      340.04      342.96      7.06 o
   1   4   9     1000.32     1053.25     14.16 o
   2   4   9        0.15       -0.99      1.18 o
   3   4   9      226.02      243.96      6.07 o
   4   4   9      226.11      234.04      6.59 o
   5   4   9      592.10      577.87     10.50 o
   6   4   9        0.37       -2.27      1.67 o
   7   4   9      365.42      359.76     15.90 o
   8   4   9      102.69      108.99      7.00 o
   9   4   9       94.17      100.82      6.95 o
  10   4   9       10.08        6.97      2.90 o
  11   4   9      205.71      215.55     11.65 o
  12   4   9        1.61        6.08      3.31 o
  13   4   9      111.40      102.40      8.58 o
  14   4   9       75.95       64.86      8.33 o
  15   4   9      146.45      137.29     13.61 o
 -14   5   9        1.26        6.03      3.04 o
 -13   5   9       20.15       15.53      3.46 o
 -12   5   9       56.19       73.92      7.82 o
 -11   5   9      225.18      224.47      9.44 o
 -10   5   9        0.47        1.31      2.21 o
  -9   5   9       12.19        9.45      2.22 o
  -8   5   9        2.72        4.62      1.78 o
  -7   5   9        9.31        9.32      2.21 o
  -6   5   9      387.51      372.36     11.31 o
  -5   5   9        1.20        0.37      1.54 o
  -4   5   9       83.77       79.08      4.51 o
  -3   5   9       49.33       57.00      3.84 o
  -2   5   9        1.70        0.84      1.48 o
  -1   5   9       69.75       58.91      5.16 o
   0   5   9      822.98      740.08     16.69 o
   1   5   9        2.56        1.38      1.70 o
   2   5   9      110.25       88.95      5.35 o
   3   5   9       52.90       58.68      4.95 o
   4   5   9       18.26       11.51      2.50 o
   5   5   9       36.24       26.27      3.15 o
   6   5   9      803.18      766.03     16.87 o
   7   5   9       91.27       98.27      6.80 o
   8   5   9      109.92      122.69     13.31 o
   9   5   9      134.33      119.33      8.65 o
  10   5   9      108.29      104.62      7.45 o
  11   5   9      195.86      188.95     10.24 o
  12   5   9       86.15       83.65      7.12 o
  13   5   9       16.92       12.88      4.07 o
  14   5   9       65.33       80.86      7.57 o
 -12   6   9      120.64      109.48     12.81 o
 -11   6   9       38.95       42.40      6.46 o
 -10   6   9        9.95        9.18      2.87 o
  -9   6   9        1.93       -2.16      2.28 o
  -8   6   9       31.87       29.79      3.39 o
  -7   6   9      110.08      128.47      5.72 o
  -6   6   9      387.83      372.41      8.68 o
  -5   6   9      266.67      295.73      8.08 o
  -4   6   9       26.34       19.82      3.37 o
  -3   6   9      134.43      113.43      8.44 o
  -2   6   9        6.31        4.26      2.11 o
  -1   6   9       70.23       70.81      4.88 o
   0   6   9      206.11      190.18      7.94 o
   1   6   9       95.68      100.48      7.55 o
   2   6   9        1.12        0.03      1.88 o
   3   6   9      114.14      116.10      6.56 o
   4   6   9       14.19       16.01      2.95 o
   5   6   9        4.10        3.01      2.48 o
   6   6   9      170.98      150.40     10.79 o
   7   6   9      104.14      121.84      7.83 o
   8   6   9       40.99       31.25      5.17 o
   9   6   9       11.04        8.06      3.94 o
  10   6   9       14.85       19.81      4.80 o
  11   6   9        0.41        2.89      3.85 o
  12   6   9       20.68       23.80      5.16 o
 -10   7   9       12.74       10.14      4.09 o
  -9   7   9       34.35       26.74      4.17 o
  -8   7   9       15.41       14.99      3.70 o
  -7   7   9        7.17        6.89      2.86 o
  -6   7   9        4.33        7.55      2.93 o
  -5   7   9      150.34      188.90      8.39 o
  -4   7   9       44.44       43.94      4.25 o
  -3   7   9        1.93        1.57      2.29 o
  -2   7   9      118.65      135.13      7.05 o
  -1   7   9        1.06       -1.75      2.22 o
   0   7   9       25.29       22.47      3.82 o
   1   7   9        1.61       -0.32      2.44 o
   2   7   9       13.57       14.42      4.45 o
   3   7   9        9.16        8.82      3.10 o
   4   7   9        0.77        2.03      2.75 o
   5   7   9      115.71      143.54     14.58 o
   6   7   9       29.28       34.37      4.81 o
   7   7   9        0.27        0.67      2.86 o
   8   7   9        1.11       -0.74      2.79 o
   9   7   9       19.58       31.45      5.12 o
  -4   8   9       52.87       66.73      6.56 o
  -3   8   9       16.11       14.05      4.96 o
  -2   8   9       42.38       45.13      5.17 o
  -1   8   9       12.94       14.94      4.99 o
   0   8   9      183.21      226.62     17.24 o
   1   8   9       37.84       49.56      5.65 o
   2   8   9      107.60      129.62      8.55 o
   3   8   9        1.82        1.78      3.12 o
   4   8   9       59.51       71.73      6.83 o
 -17   0  10        8.43        4.14      4.19 o
 -16   0  10        0.07       -0.84      3.42 o
 -15   0  10       19.56       13.94      4.22 o
 -14   0  10      786.80      708.74     28.17 o
 -13   0  10      148.26      135.79     11.07 o
 -12   0  10      897.98      853.62     25.93 o
 -11   0  10      115.45       91.92      8.57 o
 -10   0  10       65.81       43.37      7.09 o
  -9   0  10        1.79        4.30      2.67 o
  -8   0  10       41.59       39.99      4.80 o
  -7   0  10      215.49      223.51     11.04 o
  -6   0  10      660.76      662.70     13.41 o
  -5   0  10      927.45      888.28     19.60 o
  -4   0  10       20.13        6.38      2.89 o
  -3   0  10      548.09      565.83     13.55 o
  -2   0  10       10.53       13.27      1.79 o
  -1   0  10       26.55       25.62      2.84 o
   0   0  10     1933.43     2109.16     26.05 o
   1   0  10      660.71      654.23     12.32 o
   2   0  10       38.68       39.84      3.23 o
   3   0  10      736.11      739.64     15.91 o
   4   0  10        6.39        6.95      2.20 o
   5   0  10      434.33      419.94     19.21 o
   6   0  10       31.52       31.94      5.31 o
   7   0  10       15.45        8.16      3.59 o
   8   0  10        3.39        2.58      2.37 o
   9   0  10        6.36        3.15      2.40 o
  10   0  10       80.40       76.50      6.55 o
  11   0  10      223.22      222.71     11.40 o
  12   0  10      148.14      135.30     11.53 o
  13   0  10       93.25      109.27     10.10 o
  14   0  10      249.25      239.05     14.98 o
  15   0  10      114.11      132.16     19.65 o
  16   0  10       12.66       12.06      5.34 o
  17   0  10       12.23        4.47      7.96 o
 -17   1  10        5.49        2.77      2.84 o
 -16   1  10       47.07       43.54      4.53 o
 -15   1  10       20.29       25.27      3.58 o
 -14   1  10       72.44       80.17      7.99 o
 -13   1  10       46.88       43.89      4.64 o
 -12   1  10       97.71       99.55      6.49 o
 -11   1  10       26.94       33.17      4.27 o
 -10   1  10        8.52        3.56      2.09 o
  -9   1  10       60.22       48.66      6.26 o
  -8   1  10       25.37       30.88      3.19 o
  -7   1  10      111.13      139.51      5.80 o
  -6   1  10        0.00        0.93      0.98 o
  -5   1  10        4.11        4.95      1.15 o
  -4   1  10       79.13       75.98      2.99 o
  -3   1  10      110.49      121.20      5.01 o
  -2   1  10      132.54      121.57      4.67 o
  -1   1  10      265.91      293.85      5.24 o
   0   1  10        6.68        6.80      1.09 o
   1   1  10      625.79      681.18      8.49 o
   2   1  10        6.76        7.16      1.17 o
   3   1  10      271.74      286.68      6.71 o
   4   1  10       30.84       27.60      2.67 o
   5   1  10        0.00        1.29      1.30 o
   6   1  10       15.38        8.62      1.82 o
   7   1  10       80.32       86.87      5.63 o
   8   1  10        5.57        4.34      1.68 o
   9   1  10       16.44        7.37      2.00 o
  10   1  10       52.77       54.65      4.02 o
  11   1  10        8.78        7.93      2.46 o
  12   1  10       71.56       84.80      5.52 o
  13   1  10       50.27       41.25      4.58 o
  14   1  10       54.11       63.96      5.73 o
  15   1  10       35.28       29.77      4.99 o
  16   1  10        3.69        2.38      4.23 o
  17   1  10        2.19       -1.98      4.47 o
 -17   2  10        0.07       -3.90      2.63 o
 -16   2  10       56.91       60.99      6.67 o
 -15   2  10        2.70        3.29      2.43 o
 -14   2  10       44.36       46.17      4.61 o
 -13   2  10        1.89        1.96      2.14 o
 -12   2  10       49.02       44.39      4.53 o
 -11   2  10        1.58        5.37      2.17 o
 -10   2  10       35.96       34.90      3.88 o
  -9   2  10       82.53       78.96      5.47 o
  -8   2  10       90.96       96.09      5.55 o
  -7   2  10      564.54      571.84     10.40 o
  -6   2  10      646.05      660.70     11.26 o
  -5   2  10      700.37      683.69     10.42 o
  -4   2  10      237.16      249.18      5.58 o
  -3   2  10       31.05       26.59      1.85 o
  -2   2  10       42.93       42.62      2.32 o
  -1   2  10       20.03       18.92      1.61 o
   0   2  10      795.71      818.48      9.84 o
   1   2  10       64.24       53.31      2.80 o
   2   2  10       18.55       17.73      1.64 o
   3   2  10        1.17        1.15      1.02 o
   4   2  10       74.01       77.99      5.64 o
   5   2  10      219.62      240.04      6.53 o
   6   2  10      206.96      215.95      6.31 o
   7   2  10      816.57      824.94     18.25 o
   8   2  10      157.66      156.90      6.17 o
   9   2  10      112.79      133.43      6.38 o
  10   2  10        4.00        3.51      2.16 o
  11   2  10       29.03       18.53      3.03 o
  12   2  10        5.22        3.86      2.45 o
  13   2  10       21.54       17.31      3.27 o
  14   2  10        0.50        1.51      3.53 o
  15   2  10        2.20        4.34      5.25 o
  16   2  10      193.76      207.50     27.17 o
 -16   3  10        0.67        1.05      2.61 o
 -15   3  10       18.20       15.96      3.67 o
 -14   3  10      641.98      684.35     15.16 o
 -13   3  10        8.30        3.49      2.88 o
 -12   3  10       70.69       71.58      7.11 o
 -11   3  10        3.86        7.80      2.53 o
 -10   3  10       72.90       64.65     12.49 o
  -9   3  10      526.65      516.56     11.79 o
  -8   3  10       21.01       12.35      3.09 o
  -7   3  10       27.01       22.45      2.66 o
  -6   3  10      399.08      400.42      8.14 o
  -5   3  10      240.76      240.62      6.30 o
  -4   3  10        5.99        8.77      1.73 o
  -3   3  10      290.79      293.74      6.74 o
  -2   3  10       94.40       88.43      3.93 o
  -1   3  10       86.65       91.59      3.98 o
   0   3  10      290.73      309.93      7.29 o
   1   3  10       77.86       67.68      3.38 o
   2   3  10      299.67      301.13      6.32 o
   3   3  10      104.22      108.51      4.27 o
   4   3  10        0.02       -0.95      1.06 o
   5   3  10      113.83      111.89      5.34 o
   6   3  10      406.71      396.11      9.11 o
   7   3  10       68.35       72.10      4.92 o
   8   3  10      216.76      220.54      8.16 o
   9   3  10        8.53        5.35      2.93 o
  10   3  10       11.28       12.71      2.85 o
  11   3  10        6.85        8.79      3.15 o
  12   3  10       14.75       10.02      4.32 o
  13   3  10       11.74       11.88      5.31 o
  14   3  10      254.47      280.17     25.20 o
  15   3  10       25.28       19.88      6.05 o
  16   3  10       40.12       32.54     14.05 o
 -15   4  10      161.62      191.29      9.99 o
 -14   4  10        0.86        1.00      2.81 o
 -13   4  10       75.45       89.09      7.11 o
 -12   4  10        8.85        8.74      2.61 o
 -11   4  10      451.84      460.16     11.34 o
 -10   4  10       18.28       11.43      3.01 o
  -9   4  10      145.77      144.73      6.92 o
  -8   4  10        8.04        8.64      2.37 o
  -7   4  10      200.42      191.27      7.47 o
  -6   4  10       92.73       91.04      7.08 o
  -5   4  10      306.38      293.96      7.48 o
  -4   4  10       48.24       49.13      3.63 o
  -3   4  10      386.17      402.66      8.89 o
  -2   4  10       69.35       63.18      3.65 o
  -1   4  10     1244.39     1208.21     18.14 o
   0   4  10      133.60      144.99      5.35 o
   1   4  10     2688.39     2629.09     28.54 o
   2   4  10       23.49       26.06      2.62 o
   3   4  10        5.63        5.02      1.70 o
   4   4  10      126.50      140.26      5.49 o
   5   4  10      343.66      339.59     16.10 o
   6   4  10       38.73       37.47      5.44 o
   7   4  10       61.20       64.85      5.67 o
   8   4  10       11.86        9.94      3.93 o
   9   4  10       37.41       27.74      4.21 o
  10   4  10       75.03       75.11      7.10 o
  11   4  10      358.62      349.49     16.94 o
  12   4  10        3.07        2.12      3.48 o
  13   4  10      443.32      539.39     18.19 o
  14   4  10       18.49       22.60      6.18 o
 -13   5  10       27.21       33.11      5.56 o
 -12   5  10      110.04      112.58      7.65 o
 -11   5  10        2.49        1.76      2.88 o
 -10   5  10        0.64        2.25      2.31 o
  -9   5  10       93.58       94.77      6.20 o
  -8   5  10       28.82       32.75      3.82 o
  -7   5  10        1.17        3.05      1.94 o
  -6   5  10       42.39       40.30      3.52 o
  -5   5  10       22.44       22.57      3.06 o
  -4   5  10        9.38        3.52      1.84 o
  -3   5  10       14.81       10.21      2.24 o
  -2   5  10      149.19      154.10      6.56 o
  -1   5  10       47.62       52.83      3.95 o
   0   5  10      351.90      334.16      9.38 o
   1   5  10       28.13       30.93      3.52 o
   2   5  10        4.99       -0.60      1.84 o
   3   5  10        0.02        1.78      2.02 o
   4   5  10      270.50      244.89      9.22 o
   5   5  10       36.20       43.95      4.25 o
   6   5  10       52.54       47.74      5.13 o
   7   5  10       18.79       14.85      3.53 o
   8   5  10      206.83      182.33     10.71 o
   9   5  10        5.37        1.01      3.00 o
  10   5  10       90.54       77.76      7.56 o
  11   5  10       32.77       23.27      4.74 o
  12   5  10       49.02       43.32      6.78 o
  13   5  10       33.91       26.05      5.08 o
 -11   6  10        4.65        4.55      3.12 o
 -10   6  10       32.74       29.66      4.18 o
  -9   6  10        0.89       -0.44      2.51 o
  -8   6  10       19.83       21.20      3.63 o
  -7   6  10       27.46       34.06      3.51 o
  -6   6  10       58.85       61.56      4.34 o
  -5   6  10        0.01        0.67      2.09 o
  -4   6  10        1.14       -0.07      2.02 o
  -3   6  10        3.56        0.05      2.01 o
  -2   6  10        5.13        4.68      2.29 o
  -1   6  10        0.14       -1.83      1.83 o
   0   6  10        7.16        5.87      2.40 o
   1   6  10      107.24       94.84      6.04 o
   2   6  10       51.00       42.40      4.23 o
   3   6  10       33.67       31.46      3.65 o
   4   6  10        6.85        1.50      2.46 o
   5   6  10       37.42       37.56      4.61 o
   6   6  10      160.43      183.98     11.39 o
   7   6  10       40.49       36.43      4.76 o
   8   6  10       86.56       81.42      6.83 o
   9   6  10       78.98       75.06      7.65 o
  10   6  10        8.00        5.67      4.12 o
  11   6  10       45.53       48.24      9.08 o
  -8   7  10       16.46       15.10      4.76 o
  -7   7  10       90.42       93.86      7.37 o
  -6   7  10      109.51      154.75      8.38 o
  -5   7  10      107.26      115.35      6.64 o
  -4   7  10       46.59       66.97      5.27 o
  -3   7  10       32.28       36.07      4.12 o
  -2   7  10       86.32      115.88      6.76 o
  -1   7  10        1.47        1.38      2.43 o
   0   7  10        1.85        5.11      3.06 o
   1   7  10       56.27       55.26      5.54 o
   2   7  10        0.04        2.12      2.78 o
   3   7  10        0.20       -0.75      2.90 o
   4   7  10       93.23      102.25      7.67 o
   5   7  10       53.87       54.25      7.96 o
   6   7  10       12.87       18.74      4.64 o
   7   7  10      203.05      228.31     11.71 o
   8   7  10        2.68       -4.72      5.22 o
 -16   1  11        6.27        3.48      2.74 o
 -15   1  11       56.08       60.72      5.22 o
 -14   1  11       54.61       47.94      6.29 o
 -13   1  11      121.93      132.73     16.29 o
 -12   1  11        2.79        0.31      2.07 o
 -11   1  11        0.67        1.97      2.16 o
 -10   1  11      277.05      265.95      9.57 o
  -9   1  11       57.86       56.28      4.98 o
  -8   1  11       35.34       49.71      4.66 o
  -7   1  11     1182.24     1218.37     20.82 o
  -6   1  11       88.50       76.08      5.39 o
  -5   1  11       42.04       44.86      3.17 o
  -4   1  11      172.22      150.17      5.39 o
  -3   1  11      104.55       93.04      5.19 o
  -2   1  11       13.56        4.73      1.35 o
  -1   1  11       20.16       19.69      1.93 o
   0   1  11     1389.70     1414.83     14.49 o
   1   1  11      130.20      134.24      3.99 o
   2   1  11      123.08      116.94      3.93 o
   3   1  11       92.65       91.30      3.62 o
   4   1  11      186.22      203.20      6.37 o
   5   1  11        0.62        1.39      1.45 o
   6   1  11      484.11      474.88      9.89 o
   7   1  11     1403.81     1428.77     19.23 o
   8   1  11       11.96        7.43      2.12 o
   9   1  11       61.62       59.85      4.20 o
  10   1  11      295.07      314.00      9.85 o
  11   1  11        0.75        0.76      2.26 o
  12   1  11      150.05      140.48      9.39 o
  13   1  11      168.74      186.15      9.29 o
  14   1  11       55.39       45.55      5.33 o
  15   1  11       15.31        8.17      3.76 o
  16   1  11      158.39      142.14     12.85 o
 -16   2  11        0.14       -3.31      2.55 o
 -15   2  11       10.80        7.22      2.89 o
 -14   2  11       58.33       63.77      5.44 o
 -13   2  11      102.68       96.59      6.79 o
 -12   2  11       44.80       44.87      5.35 o
 -11   2  11       81.66       80.08      6.85 o
 -10   2  11       22.60       24.78      5.37 o
  -9   2  11       70.84       65.59      6.46 o
  -8   2  11        2.43        2.67      2.02 o
  -7   2  11      836.69      781.24     14.36 o
  -6   2  11      814.26      861.02     19.51 o
  -5   2  11      756.47      750.46     16.24 o
  -4   2  11        0.26        0.14      1.31 o
  -3   2  11      277.52      257.83      6.49 o
  -2   2  11      271.12      279.03      6.18 o
  -1   2  11      351.20      329.34      6.79 o
   0   2  11       46.15       47.94      2.98 o
   1   2  11      309.32      309.39      6.61 o
   2   2  11      117.88      113.86      4.48 o
   3   2  11      296.63      299.34      7.22 o
   4   2  11       51.40       49.76      3.35 o
   5   2  11      408.40      419.35      9.67 o
   6   2  11      160.12      174.97      6.47 o
   7   2  11      738.38      761.96     12.87 o
   8   2  11      410.10      424.00     10.17 o
   9   2  11      265.69      269.71     12.03 o
  10   2  11       26.92       18.86      3.53 o
  11   2  11       86.51       95.62      6.57 o
  12   2  11        2.92       -1.69      2.65 o
  13   2  11       91.22       83.87      7.37 o
  14   2  11       19.28       14.26     10.57 o
  15   2  11        1.96        4.81      4.99 o
 -15   3  11       55.20       57.73      5.13 o
 -14   3  11        0.02        0.43      2.66 o
 -13   3  11        3.62        5.64      2.75 o
 -12   3  11       19.52       16.03      3.28 o
 -11   3  11       97.72       96.20      6.85 o
 -10   3  11      135.70      148.10     13.42 o
  -9   3  11       42.61       40.24      4.65 o
  -8   3  11        5.68        4.15      2.07 o
  -7   3  11      196.12      197.10      7.70 o
  -6   3  11       29.33       33.04      2.96 o
  -5   3  11        6.13        3.84      1.66 o
  -4   3  11       60.30       57.93      3.70 o
  -3   3  11      272.26      283.85      7.03 o
  -2   3  11       30.22       31.19      2.64 o
  -1   3  11       11.74        9.76      1.75 o
   0   3  11      114.51      103.00      4.44 o
   1   3  11       31.86       31.82      3.34 o
   2   3  11       52.95       58.81      4.22 o
   3   3  11      202.24      208.87      5.81 o
   4   3  11        6.12        5.51      1.88 o
   5   3  11        2.79        2.96      1.89 o
   6   3  11       22.85       27.66      3.08 o
   7   3  11      103.43      103.78      6.14 o
   8   3  11      353.69      381.95     10.84 o
   9   3  11      181.66      184.67      8.88 o
  10   3  11       44.99       40.42      5.17 o
  11   3  11       24.25       27.71      4.74 o
  12   3  11        4.52        1.97      3.43 o
  13   3  11       29.69       28.72      6.59 o
  14   3  11       39.47       36.26      7.19 o
  15   3  11        7.53       20.39      8.95 o
 -14   4  11        2.99        6.92      3.72 o
 -13   4  11      150.63      130.18     12.23 o
 -12   4  11        0.82       -1.48      2.44 o
 -11   4  11       83.89       85.13      7.40 o
 -10   4  11        3.80        0.95      2.61 o
  -9   4  11        1.58        2.39      2.22 o
  -8   4  11       44.83       47.64      4.15 o
  -7   4  11       66.83       72.77      5.99 o
  -6   4  11       27.27       21.53      2.85 o
  -5   4  11       20.27       16.45      2.78 o
  -4   4  11        1.64        0.90      1.67 o
  -3   4  11        0.00       -0.72      1.46 o
  -2   4  11       18.19       14.10      3.57 o
  -1   4  11        9.57       15.18      2.28 o
   0   4  11      384.40      395.64      8.36 o
   1   4  11       11.89        5.12      1.74 o
   2   4  11       19.14       15.03      2.25 o
   3   4  11        3.03        0.96      1.86 o
   4   4  11       58.12       67.97      5.00 o
   5   4  11      108.68      115.56      6.58 o
   6   4  11       10.25        9.01      2.94 o
   7   4  11      165.56      153.96      8.75 o
   8   4  11        0.30       -3.43      2.32 o
   9   4  11      122.67      134.91      8.56 o
  10   4  11        1.64        4.63      3.37 o
  11   4  11       92.48       96.91      8.51 o
  12   4  11        0.73        1.10      3.53 o
  13   4  11        6.43       10.98      4.58 o
 -12   5  11        3.84        3.55      3.39 o
 -11   5  11        0.02       -0.90      2.71 o
 -10   5  11       98.19       85.74      6.02 o
  -9   5  11       14.22       13.74      3.04 o
  -8   5  11       81.51       79.39      5.93 o
  -7   5  11       38.79       36.87      3.96 o
  -6   5  11       61.95       56.60      6.15 o
  -5   5  11       42.31       34.50      3.47 o
  -4   5  11        8.55        8.19      2.27 o
  -3   5  11       80.10       82.87      5.07 o
  -2   5  11        4.36        3.04      2.13 o
  -1   5  11       47.61       38.15      4.04 o
   0   5  11      409.66      413.11     10.70 o
   1   5  11       70.55       61.42      4.84 o
   2   5  11       49.19       43.65      4.30 o
   3   5  11       23.91       24.49      3.55 o
   4   5  11      174.33      160.51      7.97 o
   5   5  11      150.74      154.21      8.46 o
   6   5  11       77.52       66.11      5.47 o
   7   5  11       23.57       18.99      3.82 o
   8   5  11       53.91       55.99      6.58 o
   9   5  11        0.86        3.13      3.57 o
  10   5  11      252.01      255.33     20.06 o
  11   5  11       95.51       93.75     13.00 o
  12   5  11      139.80      109.23     13.37 o
 -10   6  11       47.37       44.75      5.72 o
  -9   6  11       32.05       28.79      4.39 o
  -8   6  11      161.14      184.24      9.57 o
  -7   6  11      187.58      178.97      8.63 o
  -6   6  11        2.09        5.21      2.65 o
  -5   6  11       22.06       21.00      3.61 o
  -4   6  11      104.53      106.75      6.30 o
  -3   6  11        4.57        2.39      2.36 o
  -2   6  11       27.52       18.42      3.22 o
  -1   6  11       18.30       14.78      3.08 o
   0   6  11       20.54       11.26      2.97 o
   1   6  11        0.00       -1.32      2.24 o
   2   6  11        2.66       -1.00      2.37 o
   3   6  11       41.03       48.87      4.84 o
   4   6  11        3.17        1.67      2.64 o
   5   6  11       44.00       36.33      4.91 o
   6   6  11        3.82        1.32      3.01 o
   7   6  11      226.34      256.10     14.19 o
   8   6  11        6.02        3.20      3.36 o
   9   6  11       27.56       23.84      4.72 o
  -6   7  11       40.82       45.36      5.91 o
  -5   7  11        0.34        5.56      3.22 o
  -4   7  11       24.19       21.60      3.85 o
  -3   7  11        3.49        5.90      3.05 o
  -2   7  11      116.75      107.19      7.45 o
  -1   7  11       62.86       54.70      5.12 o
   0   7  11        3.89        1.88      3.05 o
   1   7  11       84.82       86.96      7.09 o
   2   7  11       33.97       29.02      4.60 o
   3   7  11       13.72        9.62      4.39 o
   4   7  11       41.25       31.93      4.98 o
   5   7  11        4.29        4.06      3.72 o
 -15   0  12       13.01        8.84      4.41 o
 -14   0  12        0.04        3.94      4.35 o
 -13   0  12       61.35       63.74      8.58 o
 -12   0  12        0.21        1.01      3.16 o
 -11   0  12       17.49       10.78      4.46 o
 -10   0  12        6.52       14.55      5.84 o
  -9   0  12       19.49       21.05      4.92 o
  -8   0  12      672.25      695.80     23.31 o
  -7   0  12        7.29        3.84      3.25 o
  -6   0  12       90.35       93.50     11.06 o
  -5   0  12       87.47       90.27      9.94 o
  -4   0  12       30.18       23.13      4.84 o
  -3   0  12        0.03       -0.10      1.73 o
  -2   0  12      168.85      162.39     12.36 o
  -1   0  12       50.56       50.07      3.97 o
   0   0  12      789.19      844.05     16.31 o
   1   0  12       96.18      114.64      5.82 o
   2   0  12      112.61      129.84      8.73 o
   3   0  12        0.46       -0.39      1.51 o
   4   0  12        0.51       -1.02      2.03 o
   5   0  12       14.72       10.31      3.06 o
   6   0  12      293.88      283.87     17.71 o
   7   0  12        3.45        1.13      2.50 o
   8   0  12      358.24      362.45     15.72 o
   9   0  12      190.90      193.63     11.45 o
  10   0  12      389.15      431.76     14.81 o
  11   0  12       79.67      100.66      9.62 o
  12   0  12      295.05      320.66     16.21 o
  13   0  12       15.55       12.06      5.25 o
  14   0  12       67.57       62.86      8.84 o
  15   0  12        4.16       -3.78      4.85 o
 -15   1  12      160.51      151.09      9.27 o
 -14   1  12       11.44        7.72      3.33 o
 -13   1  12      248.66      260.37     11.14 o
 -12   1  12        0.04        1.89      2.45 o
 -11   1  12       57.02       39.69      4.76 o
 -10   1  12       52.87       52.66      5.17 o
  -9   1  12      226.10      224.91      9.33 o
  -8   1  12      145.12      140.13      7.87 o
  -7   1  12        4.13        4.32      2.25 o
  -6   1  12      152.91      164.01     13.49 o
  -5   1  12       35.90       28.55      3.01 o
  -4   1  12       25.69       22.25      2.57 o
  -3   1  12        9.49        3.75      1.52 o
  -2   1  12       39.84       42.10      3.06 o
  -1   1  12       40.91       38.83      2.63 o
   0   1  12       46.17       50.63      2.88 o
   1   1  12       64.54       62.22      3.24 o
   2   1  12       52.45       48.06      2.74 o
   3   1  12        2.14        2.18      1.23 o
   4   1  12        7.22        3.72      1.54 o
   5   1  12       70.08       78.92      4.52 o
   6   1  12       72.79       69.55      4.35 o
   7   1  12      486.59      516.46     10.56 o
   8   1  12      541.59      545.55     14.12 o
   9   1  12       93.32       86.06      5.16 o
  10   1  12       18.11       14.65      3.08 o
  11   1  12      123.40      126.72      9.02 o
  12   1  12        8.11        7.30      3.68 o
  13   1  12        6.18        7.38      4.03 o
  14   1  12       16.72       25.14      5.16 o
  15   1  12       12.11       11.28      5.08 o
 -15   2  12       41.31       41.77      4.95 o
 -14   2  12        2.62        4.63      2.92 o
 -13   2  12        7.31        7.46      4.09 o
 -12   2  12        9.10        9.93      3.21 o
 -11   2  12        0.12       -2.41      2.09 o
 -10   2  12        2.33        4.93      2.51 o
  -9   2  12       14.76       12.15      3.37 o
  -8   2  12        0.08        0.37      2.16 o
  -7   2  12      340.36      363.90     10.22 o
  -6   2  12       30.03       32.23      3.42 o
  -5   2  12      149.79      145.56      6.37 o
  -4   2  12       51.05       55.39      3.98 o
  -3   2  12       33.96       31.49      2.68 o
  -2   2  12        3.51        3.96      1.56 o
  -1   2  12       39.20       36.42      2.81 o
   0   2  12      274.60      300.24      6.80 o
   1   2  12        7.24        6.34      1.69 o
   2   2  12       47.43       57.80      4.25 o
   3   2  12      162.85      153.76      6.08 o
   4   2  12      134.66      125.51      5.60 o
   5   2  12        0.02        0.54      1.81 o
   6   2  12      142.96      134.57      6.54 o
   7   2  12      262.46      276.93     12.63 o
   8   2  12       72.36       67.63      5.40 o
   9   2  12        4.04       -0.40      2.37 o
  10   2  12       22.04       19.27      3.69 o
  11   2  12       14.15        9.79      3.55 o
  12   2  12       32.57       30.55      5.01 o
  13   2  12        3.51        3.48      3.56 o
  14   2  12       76.25       72.21      9.57 o
 -14   3  12       34.27       37.23      4.87 o
 -13   3  12       47.15       45.20      4.93 o
 -12   3  12       53.73       59.83      6.78 o
 -11   3  12       49.04       51.02      5.26 o
 -10   3  12       68.66       76.79      6.23 o
  -9   3  12        7.58        5.16      2.90 o
  -8   3  12       11.68       10.39      2.73 o
  -7   3  12      143.41      138.27      6.84 o
  -6   3  12      436.71      445.28     12.65 o
  -5   3  12       28.69       26.52      3.03 o
  -4   3  12      132.43      125.59      5.93 o
  -3   3  12        0.45        0.15      1.48 o
  -2   3  12       23.15       17.12      2.28 o
  -1   3  12       65.73       65.21      3.78 o
   0   3  12       38.89       45.84      4.07 o
   1   3  12       59.87       57.76      3.53 o
   2   3  12      219.93      212.87      7.04 o
   3   3  12       67.88       73.39      4.33 o
   4   3  12       51.62       59.76      4.74 o
   5   3  12        0.26       -0.29      1.70 o
   6   3  12      211.49      202.52     12.70 o
   7   3  12       73.70       67.29      5.21 o
   8   3  12       16.81       11.39      3.88 o
   9   3  12       29.21       22.62      4.23 o
  10   3  12       88.51      105.06      8.01 o
  11   3  12       19.29       13.86      4.05 o
  12   3  12        7.88       12.86      4.65 o
  13   3  12       17.01       11.91      5.55 o
 -13   4  12      478.03      508.48     16.17 o
 -12   4  12      294.39      330.26     10.89 o
 -11   4  12      114.64      123.75      7.37 o
 -10   4  12      206.47      211.08     11.14 o
  -9   4  12       68.31       68.18      5.09 o
  -8   4  12       22.98       10.36      3.09 o
  -7   4  12       14.22       11.07      2.72 o
  -6   4  12       86.07       89.96      5.78 o
  -5   4  12       11.71       11.02      2.82 o
  -4   4  12       39.45       48.74      4.57 o
  -3   4  12       59.20       57.62      3.97 o
  -2   4  12       59.69       55.27      3.89 o
  -1   4  12      127.68      116.63      5.46 o
   0   4  12      920.74      928.81     16.27 o
   1   4  12      625.47      585.27     15.31 o
   2   4  12        4.70        3.85      2.20 o
   3   4  12        1.93       -0.65      2.09 o
   4   4  12       45.31       47.56      6.17 o
   5   4  12       83.97       78.11      5.82 o
   6   4  12      170.57      159.04     10.41 o
   7   4  12        1.98        4.34      2.99 o
   8   4  12      276.74      291.61     15.81 o
   9   4  12       63.41       54.25      5.95 o
  10   4  12       14.51       14.64      6.57 o
  11   4  12      157.81      146.98     10.71 o
  12   4  12       65.94       53.52      7.50 o
 -11   5  12        5.70        2.63      3.28 o
 -10   5  12        1.18        1.67      2.81 o
  -9   5  12        9.72        9.33      3.04 o
  -8   5  12        0.00        1.79      2.51 o
  -7   5  12       25.86       22.98      3.59 o
  -6   5  12      114.93      134.17      7.28 o
  -5   5  12        1.53        0.17      2.38 o
  -4   5  12       16.74       12.17      2.81 o
  -3   5  12        8.16        4.83      2.36 o
  -2   5  12       64.34       70.77      5.27 o
  -1   5  12        0.61        0.28      2.13 o
   0   5  12      616.19      627.33     14.09 o
   1   5  12       82.40       81.92      5.84 o
   2   5  12      323.52      312.11     10.49 o
   3   5  12        3.45        3.36      2.52 o
   4   5  12       68.61       62.75      6.23 o
   5   5  12       14.25       17.10      3.37 o
   6   5  12       62.12       67.39      8.89 o
   7   5  12       43.76       52.64      5.71 o
   8   5  12      275.80      292.20     12.40 o
   9   5  12       27.69       31.48      5.79 o
  10   5  12        6.15        1.35      4.17 o
  -8   6  12       15.25       21.46      5.85 o
  -7   6  12        0.61       -1.44      3.16 o
  -6   6  12       55.67       62.20      5.78 o
  -5   6  12       14.17        8.63      4.16 o
  -4   6  12       80.64      107.64      6.63 o
  -3   6  12       46.05       38.41      4.34 o
  -2   6  12        0.27        1.13      2.44 o
  -1   6  12       69.31       54.30      5.04 o
   0   6  12        0.00       -1.69      2.29 o
   1   6  12       41.17       43.26      6.76 o
   2   6  12       17.62       19.50      3.66 o
   3   6  12      139.12      157.87      9.88 o
   4   6  12       26.77       21.55      4.11 o
   5   6  12        1.72        0.94      3.01 o
   6   6  12        0.90        0.04      3.14 o
   7   6  12        6.08        0.77      3.23 o
  -1   7  12       31.94       36.26      5.78 o
   0   7  12      124.94      146.53     11.09 o
   1   7  12       71.04       89.75     15.17 o
 -14   1  13       14.38        7.92      4.13 o
 -13   1  13      110.62       99.68      7.64 o
 -12   1  13        0.61        3.05      2.97 o
 -11   1  13       11.98       13.74      4.99 o
 -10   1  13        5.20        8.10      3.08 o
  -9   1  13        6.87        4.84      2.58 o
  -8   1  13      118.23      103.62      7.31 o
  -7   1  13        4.83        4.11      2.62 o
  -6   1  13      504.47      446.03     20.56 o
  -5   1  13      309.86      307.66      9.17 o
  -4   1  13      164.84      136.97      6.58 o
  -3   1  13       88.24       81.33      4.81 o
  -2   1  13       67.46       48.52      3.78 o
  -1   1  13       31.44       28.05      3.05 o
   0   1  13      258.06      261.27     11.46 o
   1   1  13      284.33      293.87     10.67 o
   2   1  13      133.39      125.29      5.55 o
   3   1  13      106.29      104.68      5.13 o
   4   1  13      265.06      273.60      9.50 o
   5   1  13       19.65       15.81      3.38 o
   6   1  13      556.95      567.58     12.41 o
   7   1  13       16.55       15.43      3.08 o
   8   1  13      933.83     1020.05     18.10 o
   9   1  13        0.43       -2.38      2.41 o
  10   1  13      123.83      140.36      8.66 o
  11   1  13        3.10        5.19      3.45 o
  12   1  13      119.31      121.57      8.86 o
  13   1  13        5.64        5.52      4.06 o
 -13   2  13        3.76        2.20      3.14 o
 -12   2  13        0.04        1.05      2.90 o
 -11   2  13      124.62      147.66      8.83 o
 -10   2  13        5.97        4.17      2.85 o
  -9   2  13       67.07       55.69      5.61 o
  -8   2  13       16.47       15.00      3.54 o
  -7   2  13      189.28      207.75      8.49 o
  -6   2  13      102.21       98.31      5.92 o
  -5   2  13      194.67      216.88     12.95 o
  -4   2  13       60.99       59.28      4.07 o
  -3   2  13      180.92      169.77      6.64 o
  -2   2  13       73.67       73.56      4.41 o
  -1   2  13      131.27      114.92      5.04 o
   0   2  13      333.81      345.15      7.76 o
   1   2  13       66.56       50.21      3.48 o
   2   2  13       77.52       76.58      4.20 o
   3   2  13      577.61      570.53     11.14 o
   4   2  13       12.50        7.24      2.20 o
   5   2  13       14.88       14.69      2.65 o
   6   2  13      252.25      248.43      9.03 o
   7   2  13       24.47       19.04      3.42 o
   8   2  13       24.23       28.68      4.09 o
   9   2  13      243.44      275.11     11.36 o
  10   2  13       89.00       82.34      6.46 o
  11   2  13        1.75       -0.29      3.06 o
  12   2  13        0.01        0.33      3.97 o
  13   2  13      205.12      237.65     16.42 o
 -12   3  13       25.27       29.84      4.55 o
 -11   3  13       18.12       17.20      3.89 o
 -10   3  13        0.22       -0.28      2.70 o
  -9   3  13       34.71       39.56      5.91 o
  -8   3  13       93.07       88.99      6.37 o
  -7   3  13        3.33        3.50      2.43 o
  -6   3  13        0.54        0.58      2.01 o
  -5   3  13      183.91      198.89      8.45 o
  -4   3  13       81.62       85.16      4.91 o
  -3   3  13        3.93        6.81      2.12 o
  -2   3  13       80.41       78.15      4.63 o
  -1   3  13        0.25        0.77      1.76 o
   0   3  13       97.85      103.57      5.23 o
   1   3  13       44.00       39.08      3.53 o
   2   3  13       21.72       16.96      2.62 o
   3   3  13       32.00       36.24      4.15 o
   4   3  13       78.53       81.75      5.24 o
   5   3  13       35.73       32.77      3.69 o
   6   3  13        0.79        0.34      2.27 o
   7   3  13       14.63       13.73      3.64 o
   8   3  13       17.35       14.35      3.97 o
   9   3  13        9.67       12.55      3.95 o
  10   3  13       40.00       55.29      6.30 o
  11   3  13       42.17       39.03      5.96 o
  12   3  13       27.04       20.12      6.62 o
 -11   4  13       15.53       22.94      4.15 o
 -10   4  13        8.19        6.97      3.16 o
  -9   4  13       28.81       16.07      3.44 o
  -8   4  13        5.23        9.18      2.96 o
  -7   4  13       83.05       92.65      6.14 o
  -6   4  13       13.06       16.65      3.18 o
  -5   4  13       32.36       34.59      4.37 o
  -4   4  13       18.78       11.95      2.62 o
  -3   4  13       12.37       10.42      2.61 o
  -2   4  13       93.63      104.86      6.04 o
  -1   4  13        0.14        0.96      2.10 o
   0   4  13       25.36       32.27      3.87 o
   1   4  13        2.13        1.11      2.22 o
   2   4  13       37.81       38.67      4.29 o
   3   4  13       61.22       72.56      5.62 o
   4   4  13        0.19        0.11      2.33 o
   5   4  13        0.85        0.44      2.43 o
   6   4  13        8.98        7.13      2.93 o
   7   4  13       27.44       33.98      4.62 o
   8   4  13       23.89       20.05      4.01 o
   9   4  13       13.13       10.18      4.36 o
  10   4  13       19.84       17.09      4.85 o
  -9   5  13       49.44       54.39      8.40 o
  -8   5  13        6.98        9.91      3.53 o
  -7   5  13      295.79      333.85     14.25 o
  -6   5  13        0.13        2.36      2.97 o
  -5   5  13       98.64      118.42      7.76 o
  -4   5  13        1.51        4.20      2.97 o
  -3   5  13      160.30      177.20      9.45 o
  -2   5  13       14.34        8.93      2.92 o
  -1   5  13        2.92        4.30      2.71 o
   0   5  13      200.17      181.03      8.74 o
   1   5  13        2.84        0.91      2.45 o
   2   5  13       98.29      109.00      7.04 o
   3   5  13        7.82        5.99      3.06 o
   4   5  13       19.65       29.11      4.67 o
   5   5  13       16.15       18.76      3.91 o
   6   5  13        4.98        5.52      4.26 o
   7   5  13       50.58       58.92      6.37 o
   8   5  13      107.86      113.44      8.53 o
  -5   6  13       99.25      100.09      7.61 o
  -4   6  13       30.07       23.87      4.67 o
  -3   6  13        8.80       10.97      3.78 o
  -2   6  13       19.58       25.06      4.52 o
  -1   6  13        0.78       -0.68      2.76 o
   0   6  13      178.75      204.56      9.71 o
   1   6  13       57.52       41.53      5.32 o
   2   6  13       44.15       55.05      5.49 o
   3   6  13       19.90       16.42      4.42 o
   4   6  13       11.98       14.33      4.03 o
   5   6  13       58.89       68.68     10.00 o
 -13   0  14        6.92        8.55      5.01 o
 -12   0  14       24.89       29.99     10.81 o
 -11   0  14        6.42        4.72      4.39 o
 -10   0  14        9.69        9.94      4.66 o
  -9   0  14       25.89       17.44      5.77 o
  -8   0  14        3.06        3.57      4.13 o
  -7   0  14      752.62      808.39     56.93 o
  -6   0  14        0.62        0.27      3.11 o
  -5   0  14      114.56      105.44     15.64 o
  -4   0  14        9.43        5.37      3.34 o
  -3   0  14       68.97       87.81      8.42 o
  -2   0  14      239.57      236.32     13.39 o
  -1   0  14       95.96       93.49      8.64 o
   0   0  14       17.22       16.76      4.43 o
   1   0  14       40.22       39.62      6.10 o
   2   0  14       50.49       56.96      7.17 o
   3   0  14        8.66        8.44      4.28 o
   4   0  14       72.14       74.54     10.01 o
   5   0  14        8.94       12.44      3.41 o
   6   0  14      302.95      277.48     16.11 o
   7   0  14      971.72     1019.45     28.82 o
   8   0  14      172.79      156.62     15.82 o
   9   0  14      277.87      339.19     23.68 o
  10   0  14      159.25      149.10     16.05 o
  11   0  14        1.08       -4.14      6.96 o
  12   0  14       60.51       56.49     11.77 o
 -12   1  14        0.37        2.77      3.27 o
 -11   1  14        4.33        3.21      3.13 o
 -10   1  14        1.99       -1.04      2.83 o
  -9   1  14       10.20        8.67      3.52 o
  -8   1  14       51.65       53.43      5.80 o
  -7   1  14        0.60        0.54      2.40 o
  -6   1  14      554.49      585.93     14.67 o
  -5   1  14      267.47      285.75      8.66 o
  -4   1  14       97.08      104.23      5.78 o
  -3   1  14        0.95        0.15      1.84 o
  -2   1  14       26.84       21.19      2.87 o
  -1   1  14       11.89        7.60      2.26 o
   0   1  14        3.76        2.63      1.97 o
   1   1  14       44.79       45.27      4.79 o
   2   1  14       46.76       44.53      4.07 o
   3   1  14       98.65      101.64      7.18 o
   4   1  14       11.28        3.52      2.39 o
   5   1  14       35.91       33.24      3.79 o
   6   1  14      129.98      131.98      7.72 o
   7   1  14        1.71       -0.14      2.76 o
   8   1  14      263.16      269.72     13.58 o
   9   1  14       34.48       32.69      5.38 o
  10   1  14        2.67       -1.43      4.01 o
  11   1  14        9.92        3.84      4.84 o
  12   1  14        6.37        3.60      5.21 o
 -12   2  14       89.39       91.29      7.67 o
 -11   2  14       48.15       42.07      5.43 o
 -10   2  14        7.62        4.21      3.32 o
  -9   2  14        6.44        7.96      3.42 o
  -8   2  14       55.86       51.02      5.13 o
  -7   2  14        7.29        5.72      2.49 o
  -6   2  14      406.35      394.17     10.77 o
  -5   2  14       51.39       44.24      4.06 o
  -4   2  14       50.17       40.48      3.87 o
  -3   2  14        3.14        1.31      2.03 o
  -2   2  14       48.97       40.08      3.56 o
  -1   2  14       14.57       11.73      2.47 o
   0   2  14      153.60      142.25      6.84 o
   1   2  14       27.68       24.25      4.47 o
   2   2  14       68.57       64.97      4.87 o
   3   2  14        0.09       -0.71      1.79 o
   4   2  14        0.68       -0.49      1.96 o
   5   2  14       24.43       19.47      3.65 o
   6   2  14       91.69       77.69      5.45 o
   7   2  14       69.88       79.96      6.92 o
   8   2  14       60.80       56.52      5.50 o
   9   2  14      112.68      133.74      8.35 o
  10   2  14       16.90       12.40      4.44 o
  11   2  14       12.93        6.62      4.72 o
 -11   3  14        7.13        6.02      3.78 o
 -10   3  14        0.57        3.37      3.09 o
  -9   3  14       24.46       21.14      4.12 o
  -8   3  14       63.52       67.11      8.34 o
  -7   3  14        1.73        1.81      2.60 o
  -6   3  14       27.65       22.29      4.22 o
  -5   3  14      124.53      108.93      6.18 o
  -4   3  14        0.35        2.69      2.21 o
  -3   3  14      167.55      173.01      7.64 o
  -2   3  14       35.86       38.04      5.63 o
  -1   3  14       21.76       15.62      2.95 o
   0   3  14      189.37      174.88      8.43 o
   1   3  14       11.21        6.87      2.54 o
   2   3  14        4.82        3.02      2.18 o
   3   3  14      223.19      216.55     12.21 o
   4   3  14        3.78        2.70      2.62 o
   5   3  14       26.40       19.13      3.71 o
   6   3  14        4.86        4.58      2.70 o
   7   3  14        7.73        3.94      2.78 o
   8   3  14       13.14        9.61      3.69 o
   9   3  14        4.65        5.95      3.79 o
  10   3  14        3.34        0.70      3.61 o
  -9   4  14       26.81       22.46      3.95 o
  -8   4  14      112.17      118.96      7.35 o
  -7   4  14       43.28       37.19      7.06 o
  -6   4  14        4.91        7.20      2.93 o
  -5   4  14        0.75        0.64      2.56 o
  -4   4  14      186.32      214.53      9.72 o
  -3   4  14        6.18        7.74      2.98 o
  -2   4  14        7.61        8.16      3.26 o
  -1   4  14        2.68        0.37      2.77 o
   0   4  14       62.22       35.71      4.83 o
   1   4  14       31.11       25.33      3.85 o
   2   4  14        8.59        4.81      2.75 o
   3   4  14      110.45      110.28      7.10 o
   4   4  14       43.38       47.51      5.12 o
   5   4  14       42.01       27.99      4.19 o
   6   4  14        7.61        3.18      3.18 o
   7   4  14       57.13       59.63      5.88 o
   8   4  14        0.02       -1.98      3.08 o
  -6   5  14        4.71        2.02      3.25 o
  -5   5  14       32.53       48.39      6.63 o
  -4   5  14       23.93       20.47      4.20 o
  -3   5  14       89.40       96.27      7.43 o
  -2   5  14        9.24        1.37      3.23 o
  -1   5  14      209.56      238.50     11.80 o
   0   5  14       40.40       31.25      4.96 o
   1   5  14      168.02      154.80      8.59 o
   2   5  14       79.55       72.90      6.23 o
   3   5  14      130.26      142.26      8.43 o
   4   5  14        1.91        4.43      3.11 o
   5   5  14       11.55       10.88      3.72 o
   6   5  14        0.70        2.62      3.80 o
 -11   1  15        4.85       10.05      4.06 o
 -10   1  15       31.53       51.30      7.46 o
  -9   1  15       16.10       17.40      4.28 o
  -8   1  15      143.82      193.47     10.55 o
  -7   1  15       54.82       63.28      5.45 o
  -6   1  15      200.07      227.76     10.36 o
  -5   1  15       34.62       29.09      4.52 o
  -4   1  15       75.30       91.27      6.41 o
  -3   1  15       14.20       10.31      2.85 o
  -2   1  15        3.94        5.28      2.71 o
  -1   1  15        0.05        0.53      2.41 o
   0   1  15       18.02       21.99      3.66 o
   1   1  15        6.89        3.47      2.72 o
   2   1  15        4.93        6.68      2.99 o
   3   1  15        4.10        0.64      2.64 o
   4   1  15       62.98       61.54      5.75 o
   5   1  15       18.47       16.28      4.67 o
   6   1  15       29.56       26.25      4.46 o
   7   1  15       55.93       56.87      5.72 o
   8   1  15       19.14       12.66      4.30 o
   9   1  15        2.33        1.98      4.41 o
  10   1  15       29.10       26.48      6.45 o
 -10   2  15       11.16        3.92      3.19 o
  -9   2  15       10.23       14.21      3.78 o
  -8   2  15       49.61       44.55      5.32 o
  -7   2  15       74.34       83.90      7.45 o
  -6   2  15        3.17        2.83      2.33 o
  -5   2  15      113.02      122.00      6.64 o
  -4   2  15        2.03        5.51      2.53 o
  -3   2  15       98.43      119.59      6.49 o
  -2   2  15      134.15      143.34      7.15 o
  -1   2  15        1.04       -0.49      2.14 o
   0   2  15        2.56        0.06      2.16 o
   1   2  15       31.75       27.99      3.70 o
   2   2  15      256.95      273.80     12.43 o
   3   2  15       29.91       33.87      3.99 o
   4   2  15       15.69       11.60      3.40 o
   5   2  15      237.90      243.14     10.29 o
   6   2  15      128.04      136.73      8.17 o
   7   2  15       38.07       34.99      4.95 o
   8   2  15      106.81      105.32      8.56 o
   9   2  15       67.48       74.17      8.87 o
  -9   3  15       42.51       39.50      5.33 o
  -8   3  15       37.74       27.48      4.56 o
  -7   3  15       53.74       53.31      5.21 o
  -6   3  15        0.40        0.79      2.45 o
  -5   3  15       63.59       63.65      5.06 o
  -4   3  15       81.73       78.45      6.34 o
  -3   3  15       38.09       35.23      4.00 o
  -2   3  15        1.09        0.86      2.47 o
  -1   3  15       24.66       23.39      3.71 o
   0   3  15        0.57        1.46      2.53 o
   1   3  15      152.89      145.43      9.08 o
   2   3  15       16.45        9.38      5.50 o
   3   3  15        9.58        9.61      3.68 o
   4   3  15       11.04       11.61      3.86 o
   5   3  15        0.15        2.22      3.34 o
   6   3  15        0.00       -2.63      3.43 o
   7   3  15       86.97       89.13      8.02 o
   8   3  15       50.26       45.03      7.88 o
  -6   4  15      398.84      403.60     12.86 o
  -5   4  15        4.83       -2.02      2.77 o
  -4   4  15      128.68      144.82      9.03 o
  -3   4  15       27.05       26.90      4.74 o
  -2   4  15       27.15       36.21      6.65 o
  -1   4  15       12.98       10.38      3.71 o
   0   4  15       93.17      116.05      9.09 o
   1   4  15        1.11        4.10      3.37 o
   2   4  15       27.88       25.71      4.76 o
   3   4  15        3.77        4.27      3.64 o
   4   4  15       43.37       56.10      7.03 o
   5   4  15        0.63        2.09      3.65 o
   6   4  15      231.34      261.28     13.38 o
  -9   0  16       44.71       60.66     13.42 o
  -8   0  16       15.19       14.30      5.16 o
  -7   0  16      339.68      337.42     17.76 o
  -6   0  16       64.84       48.79      7.27 o
  -5   0  16     1016.66     1044.00     28.85 o
  -4   0  16        9.15       12.05      4.71 o
  -3   0  16        2.11       -0.71      4.00 o
  -2   0  16       22.83       28.54      6.03 o
  -1   0  16        1.14        0.88      3.81 o
   0   0  16       34.81       37.37      7.37 o
   1   0  16       42.65       35.72      6.65 o
   2   0  16      107.49      104.77     10.50 o
   3   0  16       40.55       49.81      8.81 o
   4   0  16       19.46       18.41      5.86 o
   5   0  16      116.33      121.91     11.69 o
   6   0  16        1.12       -3.72      4.59 o
   7   0  16      722.55      726.24     31.57 o
   8   0  16        7.02        7.46      7.73 o
  -8   1  16        1.56       -0.17      2.89 o
  -7   1  16       11.89        9.39      3.35 o
  -6   1  16      341.18      339.04     12.20 o
  -5   1  16       25.94       16.30      3.66 o
  -4   1  16      137.68      130.79      7.86 o
  -3   1  16       25.66       20.88      3.80 o
  -2   1  16      145.65      182.49      9.34 o
  -1   1  16       13.82       10.56      3.35 o
   0   1  16        0.14       -2.53      2.51 o
   1   1  16       17.92       12.56      3.54 o
   2   1  16       57.04       53.00      5.59 o
   3   1  16       28.85       21.67      4.14 o
   4   1  16       59.18       59.08      7.47 o
   5   1  16       65.29       70.40      7.30 o
   6   1  16      351.25      354.48     15.48 o
   7   1  16       72.28       77.00      7.75 o
   8   1  16       93.34      132.26     24.61 o
  -7   2  16        5.66        9.88      3.39 o
  -6   2  16        7.25        8.40      3.41 o
  -5   2  16        2.96        3.45      3.03 o
  -4   2  16        7.15        6.78      3.17 o
  -3   2  16       65.03       60.92      7.28 o
  -2   2  16        1.67        0.72      2.80 o
  -1   2  16       28.92       17.80      3.82 o
   0   2  16       29.84       18.18      3.97 o
   1   2  16       87.50       85.58      6.66 o
   2   2  16       11.04        4.26      3.39 o
   3   2  16        0.10        3.77      3.46 o
   4   2  16       31.19       21.69      4.85 o
   5   2  16        1.79        4.93      4.46 o
   6   2  16       16.37        7.80      4.88 o
   7   2  16        3.26        8.58      6.53 o
  -5   3  16        0.02        2.66      3.16 o
  -4   3  16       22.65       17.43      3.62 o
  -3   3  16        1.57        0.95      2.91 o
  -2   3  16       22.10       17.26      3.97 o
  -1   3  16        1.45        1.04      3.39 o
   0   3  16      176.61      191.22     19.69 o
   1   3  16        0.76        3.13      3.35 o
   2   3  16       40.75       43.13      5.78 o
   3   3  16       15.31        9.33      3.93 o
   4   3  16       20.24       16.16      4.56 o
   5   3  16       19.09       14.21      4.78 o
  -4   1  17      168.95      188.64      9.81 o
  -3   1  17        0.87        5.44      3.38 o
  -2   1  17       28.31       33.91      6.15 o
  -1   1  17        1.74        2.00      3.20 o
   0   1  17       94.14      117.90      9.95 o
   1   1  17       16.58       19.95      4.37 o
   2   1  17       54.51       70.02      6.82 o
   3   1  17       18.08       16.56      4.48 o
   4   1  17        0.00        0.85      3.93 o
  -2   2  17        7.25        6.54      3.69 o
  -1   2  17      145.54      170.83      9.49 o
   0   2  17        6.98        5.30      3.49 o
   1   2  17       28.17       31.68      7.99 o
   2   2  17       54.44       64.01      9.35 o
 
